# Supplementary material for: Self-positioning in space science communication: A corpus-assisted discourse study
Source: PLoS One. 2026 Jul 9;21(7):e0353260. doi: 10.1371/journal.pone.0353260 (PMC13349144; doi:10.1371/journal.pone.0353260)
Supplement: S1 Data — (XLSX) [file pone.0353260.s003.xlsx]

## Sheet: Chinese
编号	id	正文	日期
1	4962836130040287	【#神舟飞船返回小课堂# 落什么是“推返分离” 又是如何分离的？】航天员在搭乘神舟飞船返回时，其中的一项关键节点就是推返分离，飞船的推进舱与返回舱如何分离？《神舟飞船返回小课堂》带你了解这个返回过程中最具技术难度的环节。#神十六航天员乘组返回# 载人航天小喇叭的微博视频	2023-10-31
2	4962790867730681	10月30日20时37分，#神舟十六号#载人飞船与空间站组合体成功分离。后续，神舟十六号载人飞船返回舱将在地面指令控制下择机再入返回。关注直播，一起欢迎神舟十六号航天员乘组回家！ 载人航天小喇叭的微博视频	2023-10-31
3	4961217995341916	不远处的火箭安静伫立，身后熙熙攘攘的人群正数着时间，盼望着激动人心的发射时刻。摄于#神舟十七号#发射前7分钟 阿拉善·东风航天城礼堂	2023-10-26
4	4961201672160521	太空会师*3！#我国首次三批航天员天宫同框#	2023-10-26
5	4961108533448370	【神十七发射高清视频大放送！#我国载人航天工程发射30战30捷# 】北京时间2023年10月26日11时14分，神舟十七号载人发射任务取得圆满成功！蔚蓝的天空下，神舟十七号船箭组合体直冲云霄！长长的尾迹划出中国载人航天工程的伟大传承。 载人航天小喇叭的微博视频	2023-10-26
6	4961061234280146	【#神舟十七号# 发射成功】续一发自家祖传大红屏，虽迟但到	2023-10-26
7	4961042905694908	【到现场了！#跟着任务标一起比个耶#】#神舟十七号# 载人飞行任务标识设计者谭昊瑜已经来到发射场观看区，我们一起静待火箭发射	2023-10-26
8	4960687874377156	【#神舟十七号航天员乘组# 简历来啦！】01 汤洪波，02 唐胜杰，03 江新林，同框集体亮相！	2023-10-25
9	4960675773285985	【#神十七乘组记者见面会# 又有新面孔，期待新团队！】北京时间2023年10月25日11时，汤洪波、唐胜杰、江新林3名航天员将在酒泉卫星发射中心问天阁与中外媒体记者集体见面。#神十七乘组记者见面会# 载人航天小喇叭的微博视频 神舟十七号航天员乘组与中外媒体记者见面会	2023-10-25
10	4960644254928247	【共同关注！#神舟十七号# 新闻发布会】空间站应用与发展阶段飞行任务总指挥部定于北京时间10月25日上午9时，在酒泉卫星发射中心召开神舟十七号载人飞行任务新闻发布会，通报此次任务有关情况。#神舟十七号择机发射# 载人航天小喇叭的微博视频 神舟十七号新闻发布会将于今日上午9时召开	2023-10-25
11	4960490675765988	【#怎么能不爱航天员拍的地球# 】神舟十六号航天员朱杨柱和桂海潮拍到的地球是怎样的？那是“卧看满天云不动，不知云与我俱东”的云海相映，是“落日绣帘卷，亭下水连空”的夕阳余晖，更是“黄河远上白云间，一片孤城万仞山”祖国大美河山！#神舟十六号# 载人航天小喇叭的微博视频	2023-10-24
12	4958638469023723	【高燃视频来袭！#神舟十七号整装待发# 】神舟十七号载人飞船与长征二号F遥十七运载火箭组合体已转运至发射区，发射在即，让我们期待太空家园迎来新人！#神舟十七号# 载人航天小喇叭的微博视频	2023-10-19
13	4958589661742095	【#神舟十七号整装待发# “神箭”来活了~】北京时间2023年10月19日，神舟十七号载人飞船与长征二号F遥十七运载火箭组合体已转运至发射区，“神箭”将再启新征程，奔赴浩瀚宇宙。来路波澜壮阔，目光再投苍穹，预祝神舟十七号载人飞行任务取得圆满成功！	2023-10-19
14	4958547869698599	【#航天员吃到自己种的菜了# 】神舟十六号航天员即将完成本次飞行任务，在返回之前，三位航天员依然坚守岗位，保质保量地完成计划的各项工作。在繁忙的工作之外，航天员们还品鉴了太空菜园里种出的新鲜蔬菜，真正的干净又卫生！#天宫TV第五季# 载人航天小喇叭的微博视频	2023-10-19
15	4958505855354531	【#神舟十七号整装待发# 神舟十七号船箭组合体转运至发射区 计划近日择机实施发射】北京时间2023年10月19日，#神舟十七号#载人飞船与长征二号F遥十七运载火箭组合体已转运至发射区。目前，发射场设施设备状态良好，后续将按计划开展发射前的各项功能检查、联合测试等工作，计划近日择机实施发射。	2023-10-19
16	4955399625118044	【#航天员景海鹏拍地球好美# 】神舟十六号乘组航天员景海鹏从空间站舷窗拍摄到的地球：一整片的蔚蓝上点缀着零星的云朵，如同一章灵动活泼的“协奏曲”。太空之家虽只是一方天地，但舷窗外的美丽浩瀚却是广袤无垠。#天宫TV第五季# 载人航天小喇叭的微博视频	2023-10-10
17	4954694982307122	【Vlog上新，一起围观#航天员过中秋国庆节# 】中秋国庆双节期间，你出去旅游还是在家休息了？太空出差的神舟十六号乘组航天员们在中国空间站里把国庆节和中秋节过出花来了，看看有哪个活动引起了你的共鸣？#神舟十六号# #国庆中秋双节同庆# 载人航天小喇叭的微博视频	2023-10-08
18	4951972460103142	#国庆节快乐# 天宫守望，山河璀璨。愿你永远闪耀，繁荣昌盛，我爱你中国#有一种自豪叫中国#	2023-10-01
19	4951231639324243	#中秋节快乐#月满天宫，遥寄相思。中国载人航天祝大家阖家团圆，中秋快乐！	2023-09-29
20	4950289703767793	【从青藏高原到渤海，空间站跨越祖国】神舟十六号航天员乘组从中国空间站舷窗拍摄到祖国三级阶梯的极致之美。从高耸巍峨的高原山脉，到茫茫苍黄的黄土地，再到原野寥廓的华北平原，从航天员的视角看到的祖国大地震慑人心。#第一视角从中国空间站看地球# #天宫TV第五季# 载人航天小喇叭的微博视频	2023-09-26
21	4948448253839219	#天宫课堂第四课# 下课啦！神舟十六号飞行任务太空授课圆满完成！快来这里分享你的课后感吧！	2023-09-21
22	4948444986474585	#导师桂海潮喊你来听课# 神舟十六号太空教师们欢迎大家扫描二维码，积极在地面开展实验，发来大家的实验结果，分享关于“天宫课堂”的创意建议。	2023-09-21
23	4948440989044701	#天宫课堂第四课# 太空水球实验，航天员们正在用水球打乒乓球呢！载人航天小喇叭的微博视频	2023-09-21
24	4948439982935903	#天宫课堂第四课# 球形火焰实验来啦！航天员们在中国空间站里点燃了蜡烛！快来看看吧！载人航天小喇叭的微博视频	2023-09-21
25	4948437449838403	#天宫课堂第四课# 第一部分，由神舟十六号航天员乘组为大家介绍全新的“太空教室”——梦天实验舱。#导师桂海潮喊你来听课#	2023-09-21
26	4948436232438138	#天宫课堂第四课# 已经开始！让我们一起来看三位太空教师的精彩表现吧！#导师桂海潮喊你来听课# 载人航天小喇叭的微博视频	2023-09-21
27	4948431804041015	天上的太空教师已经准备就绪！地面也有一位太空教师正在为大家讲解中！#天宫课堂第四课#	2023-09-21
28	4948333330174376	【大日子！好日子！】从1992年党中央批准“921”工程，中国载人航天工程立项实施如今已经三十一周年。31年来，中国载人航天用一次次的成功创造了近乎神话的“中国速度”，刷新了多项振奋人心的"中国纪录”，取得了举世瞩目的辉煌成就。今天，#一人一句祝福中国载人航天#	2023-09-21
29	4948052399361370	【#今日太空实验室#：从咖啡一窥微重力流体科学研究】你喜欢喝咖啡吗？你知道咖啡中蕴含的流体物理知识吗？什么是复杂流体？针对复杂流体，中国空间站上可以开展哪些实验？不妨从你爱的咖啡一窥究竟→ 今日太空实验室｜从咖啡一窥微重力流体科学研究	2023-09-20
30	4947657774072884	【#博士乘组邀请你上课啦# 天宫课堂第四课连接中】准备开课！“做天地之间的科普使者，带大家捕捉浩瀚星空新的奇妙”，神舟十六号航天员乘组向你发来太空邀约！让我们一起期待2023年9月21日天宫课堂第四课！#神舟十六号# 载人航天小喇叭的微博视频	2023-09-19
31	4946224169615547	【#空间站里的太空菜园# 有”反转“了！】神舟十六号航天员乘组在空间站里悉心呵护太空菜园，喜获丰收，近日还开辟了新的菜园。新“开垦”出来的菜园自上而下倒置，无论是作物生长还是航天员浇水都和地球完全相反，一起来看看这个神奇的太空菜园吧！#天宫TV第五季# 载人航天小喇叭的微博视频	2023-09-15
32	4945539658417326	【#天舟五号顺利撤离# 第一视角看到空间站的全貌】天舟五号货运飞船完成全部既定任务，从中国空间站顺利撤离并已受控再入大气层。从天舟五号第一视角再次看到了中国空间站的全貌，金光闪烁，美丽动人。#天舟五号# 载人航天小喇叭的微博视频	2023-09-13
33	4943745414861114	周末啦，吃个水果，准备在空间站欢度教师节	2023-09-08
34	4943023941354817	【#载人官微生日快乐#】号外！中国载人航天官方微信公众号即将正式上线七周年，不负你所“七”待，相伴同行，未来可“七”！快快扫码关注官方公众号，并在本篇文章下方评论区留言互动吧～小喇叭将遴选优质评论送出惊喜福利哦	2023-09-06
35	4942659430123801	【航天员的练腿日！#干黏附力刺激项目# 】近日，神舟十六号航天员们在空间站内完成了干黏附力刺激项目——太空练腿“秘籍”。通过科研人员研制的仿生黏附鞋，刺激下肢骨肌系统，帮助航天员更好保持工作状态。#天宫TV第五季# 载人航天小喇叭的微博视频	2023-09-05
36	4941280340086707	【#开学第一课# 神舟十六号航天员乘组送来开学“三件礼物”】新学期伊始，神舟十六号航天员乘组为全国中小学生带来“三件礼物”：一颗上进心、一颗好奇心以及一颗初心。希望同学们怀揣着他们的祝福开启新的学期，笃定地迈向知识的海洋！#神舟十六号# 载人航天小喇叭的微博视频	2023-09-01
37	4940385694256485	【强迫症狂喜！#航天员把空间站翻新了# 】神舟十六号航天员乘组收拾整理了“太空之家”，如今的空间站看起来焕然一新，让我们和航天员一同见证这温馨的太空之家是如何一点点变得整洁如初的。#天宫TV第五季# 载人航天小喇叭的微博视频	2023-08-30
38	4940099232204163	【时间过得真快！#博士乘组太空出差三个月# 】转眼间，神舟十六号乘组在轨时间已经过半。在轨期间，他们完成了一次出舱活动，开展了多项科学实验与技术实验，还在太空种出了绿色蔬菜，生活丰富多彩	2023-08-29
39	4938693296000893	【带你看看航天员不工作的时候在干啥 】神舟十六号航天员乘组在轨的工作包括舱内物资整理，科学实（试）验等。但除了严谨细致的工作之外，他们还有哪些轻松愉快的生活片段，今天#天宫TV第五季# 带大家看看航天员们在空间站内的有趣画面#航天员在空间站种菜#。 载人航天小喇叭的微博视频	2023-08-25
40	4938239053926600	【#空间站里的太空菜园# “太空菜农”上线】即便远在400公里外的中国空间站，中国人的“种菜基因”仍得到了很好地发挥。在空间站问天舱内小小的桌子上，设置了科研人员与航天员们共同呵护的“太空菜园”。#天宫TV第五季# 载人航天小喇叭的微博视频	2023-08-24
41	4935755192078291	【来看看现在的空间站有什么新变化#跟着航天员逛空间站#】中国空间站各舱段均有“出镜”，并且首次放出第一视角下的天舟货运飞船画面！让神十六航天员乘组带你逛逛现在的空间站吧！ 载人航天小喇叭的微博视频	2023-08-17
42	4935095838843432	【齿轮在转动！#空间站流体物理实验#持续开展】在空间站应用与发展阶段，神舟十六号航天员承担了大量开展基础科学研究的任务，流体力学是其中的重要内容，其成果可以应用到生物医学、材料科学和工程应用等领域。#天宫TV第五季# 载人航天小喇叭的微博视频	2023-08-15
43	4933195360901269	发布了头条文章：《天选之种 | 能源植物听说过吗？太空芦竹了解一下》 天选之种 | 能源植物听说过吗？太空芦竹了解一下	2023-08-10
44	4932463498105300	【贴秋膘和健身，航天员会怎么选？】今天是立秋，意味着秋天来临，同时也是全民健身日，在这个“贴秋膘”的季节，快来和航天员们相约秋天的第一场运动。在这个热情洋溢的秋季，看航天员们活力四射的“多巴胺”穿搭。#天宫TV第五季# #微博VLOG大赛#载人航天小喇叭的微博视频	2023-08-08
45	4929945652696568	【精彩视频回顾#神舟十五号航天员乘组与记者见面会# 瞬间】2023年7月31日下午，神舟十五号三位航天员顺利完成返回恢复期的隔离恢复阶段与疗养恢复阶段。经历了长达半年的“太空出差”后，三位航天员迅速恢复状态，精神抖擞。中国载人航天，永远值得期待！#神舟十五号# 载人航天小喇叭的微博视频	2023-08-01
46	4928599197746186	航天员叶光富为#大运会开幕式#点燃火炬！#四川娃儿叶光富领跑点火#	2023-07-28
47	4928394183576312	【#空间站全景相机抬升#后看到的地球和空间站是什么样子？】神舟十六号航天员乘组在近期的出舱任务中，完成了三个舱外全景相机的抬升工作，今天给大家看看多机位视角下，全景相机抬升后看到的中国空间站与地球同框的精彩画面。#天宫TV第五季# 载人航天小喇叭的微博视频	2023-07-28
48	4927778874990695	【#天宫TV第五季# 出健身视频啦】在这个暴汗的盛夏，你有没有“管住嘴，迈开腿”？今天，就由我们的#神舟十六号# “航天教练”带你打卡太空健身的“黄金动作”，用4分钟的时间体验一次太空锻炼吧！ 载人航天小喇叭的微博视频	2023-07-26
49	4925283688257049	【来了来了它来了！#神舟十六号出舱任务# 准备中】神舟十六号航天员乘组进入中国空间站已近两个月，在开展了一系列空间科学实（试）验、载荷出舱等工作后，神十六乘组在百忙之中迎来了出舱任务。探索星辰大海，迈向浩瀚太空，神十六乘组已准备完毕！#天宫TV第五季# 载人航天小喇叭的微博视频	2023-07-19
50	4925259353162510	发布了头条文章：《天选之种 | 魔芋吃过吧？魔芋种子飞天记了解一下》 天选之种 | 魔芋吃过吧？魔芋种子飞天记了解一下	2023-07-19
51	4924490562407856	【快来答题！#检验你的观展细致程度# 】中国载人航天工程三十年成就展已于昨日闭展，如果没有来得及前往国博细细观察，那么，记得在后续的巡展中寻找答案哦#逐梦寰宇问苍穹#	2023-07-17
52	4924480687708004	【感谢观看#中国载人航天工程三十年成就展# 闭展】成就展在@国家博物馆 展出的4个多月时间里获得极高的影响力和关注度，吸引了来自全国各地的航天爱好者前来“打卡”。检验一下各位的观展细致程度，请在评论区留下你的答案！#逐梦寰宇问苍穹#	2023-07-17
53	4923328308183800	【#天宫TV第五季# 再更新】随着我国空间站三舱在轨建造完成，高效运营国家太空实验室，航天员们在空间站内，与地面科研人员密切配合，滚动开展大规模空间科学实验。神十六乘组近期开展了流体物理实验，并进行了冷原子干涉仪设置。#神舟十六号# 载人航天小喇叭的微博视频	2023-07-14
54	4922674411998510	发布了头条文章：《第九届中国（国际）商业航天高峰论坛在武汉开幕》 第九届中国（国际）商业航天高峰论坛在武汉开幕	2023-07-12
55	4921508809674379	【神十六乘组为#国际空间大学#夏季班送上祝福】当地时间7月5日上午，国际空间大学第35届夏季班在在巴西圣何塞斯坎波斯市开幕，神舟十六号乘组航天员景海鹏、朱杨柱和桂海潮在中国空间站专门录制视频，为夏季班的顺利举办送上祝福。#神舟十六号# 载人航天小喇叭的微博视频	2023-07-09
56	4920549995708714	【以航天员#第一视角穿越空间站# 】炎炎夏日，欢迎来到四季如春的“太空避暑胜地”——中国空间站，快来和我们一起体验第一视角穿舱的快乐。#神舟十六号# 载人航天小喇叭的微博视频	2023-07-06
57	4920449819738498	高手在民间在天舟五号货运飞船与中国空间站再次交会对接前不足半小时，@天文八卦学家刘博洋 拍摄到在200m停泊位上短暂停留的天舟五号与中国空间站的同框特写。	2023-07-06
58	4918696017402956	热烈庆祝#中国共产党成立102周年# ！忆峥嵘，看今朝！	2023-07-01
59	4918296391976598	请查收！这里有一份#2023中国载人航天年中成绩单#→	2023-06-30
60	4917980590247029	发布了头条文章：《天选之种 | 快来赴一场羊肚菌的航天育种之约~》 天选之种 | 快来赴一场羊肚菌的航天育种之约~	2023-06-29
61	4917650898291517	【超绝大片！神十六#航天员拍地球# 】洁白的空间站舱壁、明亮的太阳翼以及清澈的蓝色地球让人心驰神往。航天员们虽然生活在空间站的一方天地里，但透过舷窗，却能看到星辰日月的光辉洒在空间站上，映衬出皎洁的流光。这美丽的场景通过航天员的镜头，与我们分享。#天宫TV第五季# 载人航天小喇叭的微博视频	2023-06-28
62	4917248358352537	【太敬业！#导师在太空还要改论文#】作为我国首位执行载人飞行任务的航天飞行工程师，朱杨柱曾是航天工程大学宇航科学与技术系的教员。虽然已到太空“出差”，但他不忘抽空修订学生的大论文。学生：我的论文在天上飞	2023-06-27
63	4916593932894975	【#神舟十六号# 不怕困难 奋勇向前！】随着空间站转入应用与发展阶段，航天员在轨工作。“博士乘组”在空间站内开展了载荷出舱、设备测试、实验项目实施、舱段检查维护等工作，每一项工作都非常复杂，但三位航天员斗志昂扬，精神饱满，在轨工作状态非常良好！#天宫TV第五季# 载人航天小喇叭的微博视频	2023-06-25
64	4914809079862435	十年前的今天，神舟十号乘组在天宫一号进行了我国首次太空授课。有没有人和喇叭一起催更“博士乘组”的第一堂太空授课！#我国首次太空授课十周年# 网页链接	2023-06-20
65	4914359204319193	【又有新视角打开#空间站看地球# 】要素齐备！让你一次性看到实验舱、神舟、天舟、机械臂与地球同框的罕见画面。逆时针旋转90°，“食用”效果更佳！#神舟十六号# 载人航天小喇叭的微博视频	2023-06-19
66	4913002761687316	【开工啦！#空间辐射装置出舱# 】神舟十六号“博士乘组”进入空间站约两周的时间内，迅速开展了物资整理、载荷出舱等大量工作。快来看看三位高学历航天员在轨进行空间辐射生物学装置出舱工作，迅速进入工作状态！ 载人航天小喇叭的微博视频	2023-06-15
67	4912267919629435	【太空神剧上新！带你看空间站全新构型】天宫TV第五季重磅来袭！“博士乘组”开启在轨全新内容。今天让我们从中国空间站开启旅程，随着机械臂第一视角看看空间站全新的三舱三船构型！#天宫TV第五季# #神舟十六号# 载人航天小喇叭的微博视频	2023-06-13
68	4912178401116728	【蔬菜工厂！#在酒泉卫星发射中心寻找绿洲#】在太空，好想吃新鲜的绿叶菜！航天员出征太空前，在问天阁食用的新鲜蔬菜是在工厂里生产的！来看看有没有你的“菜”→ 蔬菜工厂！在酒泉卫星发射中心寻找“绿洲”	2023-06-13
69	4911992160912355	【长征二号F遥十六运载火箭二级残骸已再入】经监测分析，2023年6月13日1时34分左右，长征二号F遥十六运载火箭二级残骸已再入大气层，落区位于东经130.6°，北纬38.3°周边海域，绝大部分器件在再入大气层过程中烧蚀销毁。	2023-06-13
70	4911797817050564	【长征二号F遥十六运载火箭二级残骸轨道参数公告（五）】经组织监测分析，截至2023年6月12日10时，长征二号F遥十六运载火箭二级残骸轨道为：近地点高度156.4km，远地点高度191.0km，倾角41.46°。	2023-06-12
71	4911412735117967	【长征二号F遥十六运载火箭二级残骸轨道参数公告（四）】经组织监测分析，截至2023年6月11日10时，长征二号F遥十六运载火箭二级残骸轨道为：近地点高度169.2km，远地点高度221.3km，倾角41.45°。	2023-06-11
72	4911053957497070	【长征二号F遥十六运载火箭二级残骸轨道参数公告（三）】经组织监测分析，截至2023年6月10日10时，长征二号F遥十六运载火箭二级残骸轨道为：近地点高度176.1km，远地点高度240.4km，倾角41.4°。	2023-06-10
73	4910705063497287	【长征二号F遥十六运载火箭二级残骸轨道参数公告（二）】经组织监测分析，截至2023年6月9日10时，长征二号F遥十六运载火箭二级残骸轨道为：近地点高度180.8km，远地点高度256.0km，倾角41.4°。	2023-06-09
74	4910289730931970	【#周建平总师讲载人登月# 】载人登月和载人登上空间站比，它的难度大在哪里？按照目前的设想，实现载人登月需要哪些步骤？中国载人航天工程总设计师周建平：分两次把载人飞船和登月的着陆器送到月球轨道。 载人航天小喇叭的微博视频	2023-06-08
75	4910032426108470	【#今日太空实验室#：首位载荷专家，上线！】2023年5月30日，随着长征二号F遥十六运载火箭托 飞船升空，神舟十六号航天员乘组顺利奔赴天宫，“博士乘组”开启了属于他们的探索之旅，我们的国家太空实验室也迎来了首位载荷专家。点击查看会“上天”的导师→ 今日太空实验室｜首位载荷专家，上线	2023-06-07
76	4910004252971777	【“圆梦乘组”与“博士乘组”的梦幻联动时刻！】神十五与神十六乘组共同在轨工作生活了约5天的时间，看两个乘组在轨“梦幻联动”的精彩画面，以及依依挥别的动人瞬间，你泪目了吗！ #神舟十五号# #神舟十六号# 载人航天小喇叭的微博视频	2023-06-07
77	4909473929888101	【天舟五号货运飞船完成与空间站组合体再次交会对接】前期撤离空间站组合体、已独立在轨飞行33天的天舟五号货运飞船，于北京时间2023年6月6日3时10分，完成与空间站组合体再次交会对接。目前，空间站组合体状态良好，后续将继续按计划开展各项工作。#天舟五号#	2023-06-06
78	4909214533160747	#神舟十五号# 限定版咖啡拉花！“舱落机临人到”，我们的搜救人员做得很棒#神舟十五号返回#	2023-06-05
79	4908988292924655	【溢出屏幕的喜悦！#神舟十五号乘组抵京#】费俊龙、邓清明、张陆平安抵京，与思念许久的家人们紧紧拥抱，接下来3名航天员将进入隔离恢复期。祝福“圆梦乘组”，期待再次见面！#神舟十五号返回#	2023-06-04
80	4908850799710447	来，近距离观察新鲜的#神舟十五号# 载人飞船返回舱！这质感，不用喇叭多说了吧 #神舟十五号返回#	2023-06-04
81	4908843409345285	【到家吃啥？#神十五乘组到家第一顿饭# 】01费俊龙：一碗鸡汤面+2个煎蛋+1份青菜02邓清明:抚州米粉+猪肉大葱饺子03张陆:常德米粉+汉寿玉臂藕圆梦乘组欢迎回家，到家啥都有！#神舟十五号返回#	2023-06-04
82	4908825716983929	【#神舟十五号# 01 02 03状态非常好！】现场高清大图抢先看#神舟十五号返回#	2023-06-04
83	4908808260290371	【#神舟十五号返回# 安全返回、健康出舱】北京时间2023年6月4日7时9分，神舟十五号航天员费俊龙、邓清明、张陆全部安全顺利出舱，健康状态良好。	2023-06-04
84	4908799662228278	“我们已安全着陆，我们三个人感觉良好！”“我是02，感觉良好！”“我是03，感觉良好！”	2023-06-04
85	4908797778462246	神舟十五号，欢迎回家！#神舟十五号返回#	2023-06-04
86	4908771631432012	【官方直播！一起迎接#神舟十五号返回#】神舟十五号航天员乘组已完成全部既定任务，将于6月4日乘坐神舟十五号载人飞船返回东风着陆场。着陆场及各参试系统已做好迎接航天员回家的各项准备。关注直播，一起欢迎神舟十五号航天员乘组回家！#神舟十五号# 载人航天小喇叭的微博视频	2023-06-04
87	4908249130208913	【符合，确认！在轨交接仪式完成】神舟十五、神舟十六号乘组经过三天时间的在轨交流，两乘组航天员均认为符合交接条件。神十五：后面就看你们的啦！#神舟十五号返回# 载人航天小喇叭的微博视频	2023-06-02
88	4908235867554283	【完成在轨交接！#圆梦乘组即将返回地球#】北京时间2023年6月2日，神舟十五、神舟十六号航天员乘组进行交接仪式。神舟十五号航天员乘组已完成全部既定任务，将于6月4日乘坐神舟十五号载人飞船返回东风着陆场。着陆场及各参试系统已做好迎接航天员回家的各项准备。#神舟十五号返回#	2023-06-02
89	4908219862614364	一张来自以色列天文摄影师Michael Tzukran拍摄的中国空间站照片，喇叭手动点赞！#喇叭美图放送时间##神舟十六号#	2023-06-02
90	4907853960184034	【按时长大！#发射场里满眼的生机盎然#】酒泉卫星发射中心里种植的瓜果蔬菜 这么郁郁葱葱的果蔬大棚，很难不爱！#神舟十六号#	2023-06-01
91	4907793091401719	【敲可爱！#发射场里其实很有童趣# 】在酒泉卫星发射中心的果蔬种植基地门口，工作人员用轮胎涂鸦制作了小动物的卡通形象，为发射中心增添了一份大大的可爱！#神舟十六号#	2023-06-01
92	4907519132565959	【回顾神舟十六号飞船发射任务】直上九天问苍穹，天宫圆梦绘新篇。这有一份来自神舟十六号载人飞船发射任务的全回顾，请查收！逐梦寰宇，有你见证~#神舟十六号# 载人航天小喇叭的微博视频	2023-05-31
93	4907493690181073	【#总师有话说# 为何这次任务出现了“新类型”航天员？】#神舟十六号#载人飞行任务中，我国第三批航天员首次亮相。关于此次任务中出现的“新类型”航天员，中国载人航天工程航天员系统总设计师黄伟芬@航天员女教头黄伟芬 进行了详细介绍→ 总师有话说｜为什么是“航天驾驶员+航天飞行工程师+载荷专家”？	2023-05-31
94	4907172020093546	太空之家，满员！#神十五与神十六太空会师#	2023-05-30
95	4907166815228758	费俊龙在见到神十六乘组时说：“盼望盼望，等待等待，期待期待”请问表达了神舟十五号航天员乘组的什么感情？#神十五与神十六太空会师#	2023-05-30
96	4907045012113410	#神舟十六号# 发射成功大红屏！	2023-05-30
97	4907002730383802	来，C位视角看航天员出征！#神舟十六号#	2023-05-30
98	4906984984543492	【#神舟十六号出征仪式# 现场】出征在即！一起期待神十六航天员领命出征！	2023-05-30
99	4906980038148110	【#神舟十六号出征仪式# 现场】载人航天情头请查收！	2023-05-30
100	4906976103892151	【出征仪式现场直击】#神舟十六号出征仪式# 从黑夜到黎明，从空旷到热闹，神舟十六号乘组航天员即将从圆梦园广场出发，奔赴中国空间站！（拍摄：张久平）	2023-05-30
101	4906718854650139	【#博士乘组#地面训练精彩画面】神舟十六号航天员乘组正式公布。航天驾驶员、指令长景海鹏四探苍穹，航天飞行工程师朱杨柱和载荷专家桂海潮也迎来第三批航天员的“首秀”！快来看看三位航天员的地面训练精彩集锦。#神舟十六号# 载人航天小喇叭的微博视频	2023-05-29
102	4906701565725510	【#神舟十六号航天员乘组# 见面会精彩瞬间】神舟十六号航天员乘组有多帅！快来看看三位型男航天员在发布会上的精彩瞬间！ 快来吸欧气吧！	2023-05-29
103	4906699591255237	【“博士”乘组！#神舟十六号航天员乘组# 】什么叫“博士”乘组！（战术后仰神舟十六号乘组航天员简历来啦！大声告诉我，牛不牛！	2023-05-29
104	4906654951278997	【来了！#神舟十六号# 新闻发布会】中国空间站应用与发展阶段飞行任务总指挥部定于北京时间5月29日上午9时，在酒泉卫星发射中心召开神舟十六号载人飞行任务新闻发布会，通报此次任务有关情况。#神舟十六号近日择机发射# 载人航天小喇叭的微博视频 神舟十六号载人飞行任务新闻发布会	2023-05-29
105	4906411416618090	全区合练完成！各系统准备就绪……#神舟十六号#	2023-05-28
106	4906067059803161	箭在弦上 今日份的发射塔架，垂直总装测试厂房，还有______ #神舟十六号#	2023-05-27
107	4904645517902034	【 “神十六”就位！快来感受“神箭”的恢宏气势】5月22日，神舟十六号载人飞船与长征二号F遥十六运载火箭组合体已转运至发射区。“神十六”就位！快来感受它的恢宏气势吧！	2023-05-23
108	4904525653610249	【高清画面回顾#神舟十六号垂直转运# 精彩瞬间 泰酷辣！】目前，神舟十六号船箭组合体已转运至发射区，计划近日择机实施发射。回顾垂转期间的精彩瞬间，看这场属于载人航天的盛况，让我们持续关注神舟十六号载人飞行任务的后续消息吧！#神舟十六号# 载人航天小喇叭的微博视频	2023-05-23
109	4904240734014869	【现场直击！#神舟十六号垂直转运# 】北京时间2023年5月22日，神舟十六号载人飞船与长征二号F遥十六运载火箭组合体已转运至发射区。目前，发射场设施设备状态良好，后续将按计划开展发射前的各项功能检查、联合测试等工作，计划近日择机实施发射。#神舟十六号#	2023-05-22
110	4903843681534475	【公告 | 长征七号遥七运载火箭二级残骸已再入大气层】经监测分析，2023年5月21日14时05分左右，长征七号遥七运载火箭二级残骸已再入大气层，落区位于南太平洋（西经151.6°，南纬31.2°）海域，绝大部分器件在再入大气层过程中烧蚀销毁。	2023-05-21
111	4903555355381969	【公告｜长征七号遥七运载火箭二级残骸轨道参数公告（四）】经组织监测分析，截至2023年5月20日16时，长征七号遥七运载火箭二级残骸轨道为：倾角41.4°，近地点高度165.1km，远地点高度209.2km。	2023-05-20
112	4903174589125008	【公告｜长征七号遥七运载火箭二级残骸轨道参数公告（三）】经组织监测分析，截至2023年5月19日16时，长征七号遥七运载火箭二级残骸轨道为：倾角41.4°，近地点高度174.9km，远地点高度228.4km。	2023-05-19
113	4903148298964587	发布了头条文章：《载人航天常见术语知识帖｜货运飞船篇》 载人航天常见术语知识帖｜货运飞船篇	2023-05-19
114	4902843411075623	【公告｜长征七号遥七运载火箭二级残骸轨道参数公告（二）】经组织监测分析，截至2023年5月18日16时，长征七号遥七运载火箭二级残骸轨道为：倾角41.4°，近地点高度182.0km，远地点高度243.8km。	2023-05-18
115	4902448395715896	【“我”在天和核心舱！#逐梦寰宇问苍穹# 】地点：中国空间站 · 天和核心舱。欢迎来到——太空之家！#云打卡载人航天30年成就展# 载人航天小喇叭的微博视频 抽奖详情	2023-05-17
116	4902015211146175	【祝贺！#王亚平家庭被评为2023最美家庭#】5月15日是国际家庭日，昨晚，“闪亮的名字——2023最美家庭发布仪式”在央视播出。在发布仪式中，共有10户最美家庭优秀代表来到现场，其中有我们最熟悉的王亚平家庭。 中国战略支援的微博视频	2023-05-16
117	4900852207453280	【大型收货现场！#神十五航天员喜提新鲜水果# 】航天员来货舱签收快递啦！这不，人手一袋水果，心里美滋滋猜猜网袋里装了什么？#天舟六号直上云霄#	2023-05-13
118	4900629988508835	【纯享#天舟六号完成交会对接#与#航天员转运物资# 精彩画面】多机位回顾天舟六号货运飞船与中国空间站对接超精彩画面，天舟与日辉共同闪耀在浩瀚太空。独家放出航天员第一视角进入天舟六号画面，看航天员查收了哪些“宇宙快递”？#天舟六号货运飞船# 载人航天小喇叭的微博视频	2023-05-12
119	4900090156679369	【对接完成！#天舟六号等待十五乘组取货#】天舟六号货运飞船入轨后顺利完成状态设置，于北京时间2023年5月11日5 时16分，成功对接于空间站天和核心舱后向端口。交会对接完成后，天舟六号将转入组合体飞行段。 后续，神舟十五号航天员乘组将进入天舟六号货运飞船，按计划开展货物转运等相关工作。	2023-05-11
120	4899949391643870	倒计时还有多久？#天舟六号# 准备好了！#天舟六号直上云霄#	2023-05-10
121	4899897080548641	【官方直播：看！#天舟六号直上云霄#】北京时间2023年5月10日21时22分，天舟六号货运飞船将在我国文昌航天发射场发射升空。一起看发射现场直播，为天舟六号送上美好祝福！#天舟六号# 载人航天小喇叭的微博视频	2023-05-10
122	4899884933579198	#天舟六号# ！今晚21:22！#天舟六号直上云霄#	2023-05-10
123	4899878511314230	【#天舟六号货运飞船将于今日发射# 】目前，长征七号遥七运载火箭已完成推进剂加注，瞄准北京时间2023年5月10日21时22分，在我国文昌航天发射场发射天舟六号货运飞船。#天舟六号货运飞船#	2023-05-10
124	4898848244502242	【高清视频来袭！#天舟六号垂转至发射区# 】目前，天舟六号货运飞船与长征七号遥七运载火箭组合体已垂直转运至发射区，状态良好，将于近日择机发射。一起期待空间站应用与发展阶段的首次发射任务吧！#天舟六号货运飞船# 载人航天小喇叭的微博视频	2023-05-07
125	4898721177540217	【择日发射！#天舟六号垂转至发射区#】北京时间2023年5月7日，#天舟六号货运飞船# 与长征七号遥七运载火箭组合体垂直转运至发射区。目前，文昌航天发射场设施设备状态良好，后续将按计划开展发射前的各项功能检查、联合测试等工作，计划于近日择机实施发射。	2023-05-07
126	4898721177015545	【择日发射！#天舟六号垂转至发射区#】北京时间2023年5月7日，#天舟六号货运飞船# 与长征七号遥七运载火箭组合体垂直转运至发射区。目前，文昌航天发射场设施设备状态良好，后续将按计划开展发射前的各项功能检查、联合测试等工作，计划于近日择机实施发射。	2023-05-07
127	4897786551606538	【这两件搭载物品将展出 】5月4日，团中央、全国青联在中国空间技术研究院举办示范性主题团日活动。中国载人航天工程办公室向中央团校移交了神舟十四号载人飞船搭载的中国共青团团旗和神舟十三号载人飞船搭载的全国青联会徽，并将在中国青年运动历史展览中向社会展出。	2023-05-04
128	4897703563887567	发布了头条文章：《青年节 | 航天“金句”寄语青年》 青年节 | 航天“金句”寄语青年	2023-05-04
129	4896969375351160	【壮丽画卷再现中国“天宫”建造全景】《中国空间站，全面建成！》壮丽画卷，全景式回顾中国“天宫”建造过程，全面展现航天人在党中央坚强领导下朝加快建设航天强国目标迈进的坚定步伐！@中国航天报	2023-05-02
130	4896509755133946	今天是#五一劳动节# ，向英雄的劳动者们致敬，向中国载人航天人致敬	2023-05-01
131	4895510316451762	【#今日太空实验室#：在轨两年，无容器柜的工作小结】在中国空间站天和核心舱在轨运行将满两周年之际，为你介绍舱内无容器材料实验柜中正在进行的主要实验项目，看看科学家们正在开展哪些研究！了解一下→ 今日太空实验室｜在轨两年，无容器柜的工作小结	2023-04-28
132	4895437973359103	发布了头条文章：《天选之种 | 航天育种温室还不赶紧了解一下》 天选之种 | 航天育种温室还不赶紧了解一下	2023-04-28
133	4894767613740940	【纯享版回顾中国空间站首次慢直播】“格物致知，叩问苍穹”，在#第八个中国航天日# ，我们迎来了约四个小时的中国空间站首次慢直播。如果你想再次回顾，这18分钟集合了本次慢直播的精彩画面，快来一同欣赏吧！#中国空间站慢直播# 载人航天小喇叭的微博视频	2023-04-26
134	4894122957603944	【致敬！#周建平获钱学森最高成就奖#】4月24日，2023“中国航天日”主场活动启动仪式上，2022年度中国航天基金会奖揭晓。中国工程院院士、中国载人航天工程总设计师周建平荣获“钱学森最高成就奖”。向周建平总师致敬！	2023-04-24
135	4893999196275000	【沉浸式体验！纯享#中国空间站慢直播#】绝美景色+美妙音乐，在这里体验中国空间站慢直播纯享版！@载人航天小喇叭 x @央视新闻 为你带来中国空间站首次慢直播#天宫之镜#，与航天员一同守望我们的地球家园！#中国空间站慢直播# 载人航天小喇叭的微博视频	2023-04-24
136	4893982377640690	【来了！#中国空间站慢直播#】从约400公里高度轨道上俯瞰地球是啥体验？今天上午十点，@载人航天小喇叭 x @央视新闻 为你带来中国空间站首次慢直播#天宫之镜#，与航天员一同守望我们的地球家园！ 载人航天小喇叭的微博视频	2023-04-24
137	4893965746177157	【来了！#中国空间站慢直播#】从约400公里高度轨道上俯瞰地球是啥体验？今天上午十点，@载人航天小喇叭 x @央视新闻 为你带来中国空间站首次慢直播#天宫之镜#，与航天员一同守望我们的地球家园！ 载人航天小喇叭的微博视频	2023-04-24
138	4893614751090212	【#中国空间站慢直播#明天正式上线】4月24日上午十点，中国空间站首次慢直播#天宫之镜# 即将上线！关注微博@载人航天小喇叭 收看官方直播，宇宙级惊艳，震撼呈现！	2023-04-23
139	4892640635782306	发布了头条文章：《舟行万里 | 天舟一号发射六周年》 舟行万里 | 天舟一号发射六周年	2023-04-20
140	4892173897831790	【国家知识产权局关于核准“天舟六号飞行任务”等3件特殊标志登记的公告】国家知识产权局依据《特殊标志管理条例》，对中国载人航天工程办公室提交的“天舟六号飞行任务”等3件特殊标志登记申请予以核准。	2023-04-19
141	4891809715588450	【今天，不如来个核心舱特辑！】喇叭提问：国家博物馆展出的天和核心舱模型内部共有多少面国旗？评论区揪一位送一封邀请函#逐梦寰宇问苍穹#	2023-04-18
142	4891553225508463	【明明可以靠颜值，他偏不！】#叶光富回忆太空之旅# 2022年4月16日，神舟十三号乘组圆满完成全部既定任务重返地球家园。首次飞天就连续在轨半年之久的叶光富，在此刻实现了飞天梦想。一起来听叶光富的飞天故事！新华网的微博视频	2023-04-17
143	4890096501784695	发布了头条文章：《天选之种 | 半封闭智能温室里的“黑科技”》 天选之种 | 半封闭智能温室里的“黑科技”	2023-04-13
144	4889799892143759	值此国际载人航天日，一同回顾中国载人航天事业发展历程中的里程碑事件！#世界航天日#	2023-04-12
145	4889635576875935	今天是#世界航天日# ，星空浩瀚无比，探索永无止境，让我们一同回顾这些载入史册的瞬间，向永远值得期待的航天工作者们送上一句祝福吧	2023-04-12
146	4889482534847351	【快来看！#航天员在轨拍祖国美景# 】4月春回大地，从中国空间站看向祖国青藏高原，苍茫无际的大地述说着华夏大地重新绽放的勃勃生机，而从祖国抬头看向中国空间站，那是无垠天空中划过最美的星。#天宫TV第四季# 载人航天小喇叭的微博视频	2023-04-11
147	4889379162034881	【#今日太空实验室#：来，教你变个硬核魔术】在太空，如何得到纯净均匀的新型材料？这个柜子不但懂得“悬浮术”，还对极致有很高追求，可谓魔术届的“天花板”。今天，一起来聊聊无容器材料实验柜→ 今日太空实验室｜来，教你变个硬核魔术	2023-04-11
148	4887966545085131	【#航天员们的良好卫生习惯# 】今天是#世界卫生日# ，让我们一起来看看航天员在太空之家如何保持清洁卫生吧！#天宫TV第四季# 载人航天小喇叭的微博视频	2023-04-07
149	4887895221735406	发布了头条文章：《世界卫生日 | 航天员在“太空之家”如何保持清洁卫生》 世界卫生日 | 航天员在“太空之家”如何保持清洁卫生	2023-04-07
150	4887570000118214	发布了头条文章：《春种 | “太空种菜”有什么不一样？》 春种 | “太空种菜”有什么不一样？	2023-04-06
151	4886948839953156	【#航天员在轨工作忙忙忙# 】中国空间站三舱组合体对航天员们来说不仅意味着更大的活动空间，同时也意味着更多的在轨工作，在轨开展的各类科学实验工作成果源源不断，出舱活动也成为常态化开展的在轨航天员例行工作，目前航天员的状态就是一个字：“忙”！#天宫TV第四季# 载人航天小喇叭的微博视频	2023-04-04
152	4886840656529481	【#今日太空实验室#：#太空抽屉里面有什么#】未来，如果人类的脚步踏入月球背面、木星，甚至从行星到行星，太阳的光照微乎其微，太阳能发电就指望不上。该如何保证航天器电力需求？咚咚，开门→ #微博公开课# 今日太空实验室：“太空抽屉”里面有什么？	2023-04-04
153	4886375810469441	来国博一探究竟吧#逐梦寰宇问苍穹#	2023-04-03	FALSE	1624763627	国家博物馆	4885655064678980	MzWhkjDdq	#来国博看中国#【这是一份步入“天和核心舱”内部参观指南，请查收！】正在国家博物馆展出的“逐梦寰宇问苍穹——中国载人航天工程30年成就展”中，可供观众步入式参观的“天和核心舱”广受欢迎。点击视频，请大家跟我们一起走进“天和核心舱”，感受航天员视角下的太空生活吧！展览：#逐梦寰宇问苍穹#——中国载人航天工程30年成就展地点：中国国家博物馆 西大厅展期：2023年2月24日开幕，25日起正式对公众展出 国家博物馆的微博视频
154	4886024444447707	【55年！#圆梦乘组为航天员中心送祝福#】中国航天员中心成立55年之际，刚刚完成第三次出舱任务、太空出差刚满四个月的神舟十五号航天员乘组从空间站发来衷心的祝福。中国航天员中心永远值得期待！ 载人航天小喇叭的微博视频	2023-04-02
155	4886024444447707	【55年！#圆梦乘组为航天员中心送祝福#】中国航天员中心成立55年之际，刚刚完成第三次出舱任务、太空出差刚满四个月的神舟十五号航天员乘组从空间站发来衷心的祝福。中国航天员中心永远值得期待！ 载人航天小喇叭的微博视频	2023-04-02	TRUE
156	4963392822710613	#航小科夜话# 但行好事，莫问前程。（图片来自我航王一霖）	2023-11-01
157	4963200976028906	【#神十六着陆前和太阳惊艳合影#】神舟再踏归程。10月31日，神十六乘组景海鹏、朱杨柱、桂海潮结束154天的太空之旅，返回地球。现场高清大图来啦！带你重温返回现场 → @载人航天小喇叭	2023-11-01
158	4963166685757629	#航小科晨语# 用时间成就更好的自己！11月加油呀！ （图片来自我航朱镏溟）	2023-11-01
159	4963032549821348	【#神十六航天员的星空手账#】今天，神十六航天员景海鹏、朱杨柱、桂海潮平安返回地球。5个月的太空“出差”，“博士乘组”不仅完成了出舱任务、科研工作、太空授课，还自己种菜、给学生改论文…一组手账回顾神十六太空之旅↓↓#航小科夜话# @人民日报	2023-10-31
160	4962863069792484	#他一定能看见#从2003年首叩太空到2009年，每位中国航天员凯旋，都会看望钱老。2009年，钱学森逝世，此后的航天员再也无法当面向钱老汇报……如今，我国载人航天工程发射任务已实现30战30捷！今天，#神舟十六号#返回，三名航天员平安归来！相信，钱老，您一定能看到！ #钱学森逝世14周年#	2023-10-31
161	4962830774174646	#神舟十六号##景海鹏出舱手势三连拍# “这次到中国空间站出差感觉很好！感觉很爽！为我的两位好搭档好伙伴好兄弟的精彩表现点赞！向祖国致敬，向全国各族人民致敬！”	2023-10-31
162	4962818866809504	【#神十六成功着陆#】#神十六着陆东风着陆场# 神舟十六号载人飞船返回舱在东风着陆场成功着陆。#神舟十六号# @新华社	2023-10-31
163	4962800813998792	【直播：迎接#神十六乘组回家#】今天，神舟十六号航天员乘组将返回东风着陆场。一起迎接景海鹏、朱杨柱、桂海潮三位航天员回家！戳↓期待#神十六任务圆满成功#！ 新华社的微博视频 @新华社	2023-10-31
164	4962667485728400	【#中国空间站掠过圆月瞬间#】10月29日，江苏南京，摄影师用镜头捕捉到空间站划过超级圆月的短暂瞬间。遥远的空间站与硕大又明亮的月球同框，画面似科幻大片↓↓ 荔枝风景线的微博视频 @人民日报	2023-10-30
165	4962307669757403	#航小科夜话# 忙碌的日子，也要停下脚步欣赏沿途的风景，感受生活的美好。 晚安！ （图片来自我航@Mac_Even）	2023-10-29
166	4962105855053193	【收藏#神十七发射任务高清图集#】10月26日，神舟十七号载人飞船发射任务取得圆满成功。我国载人航天工程发射任务实现30战30捷。一组#神十七专属壁纸#↓↓收藏记录。@载人航天小喇叭	2023-10-29
167	4962078337007891	#航小科晨语# 好运藏在努力里。早！ （图片来自我航郝振山）	2023-10-29
168	4961948217115942	#航小科夜话# 迎难而上，不放弃，生活会奖励每个坚持到底的勇者。（图片来自我航牛奔）	2023-10-28
169	4961913786340456	【#神十六乘组将于近日返回东风着陆场#】按预定计划，神舟十六号航天员乘组将于近日返回东风着陆场，10月27日着陆场区组织所有搜救力量展开最后一次全系统综合演练，目前各项准备已就绪，静候神舟回家。人民日报的微博视频 @人民日报	2023-10-28
170	4961717321205574	#航小科晨语# 等风来，不如追风去。周末早！ （图片来自我航史浩宇）	2023-10-28
171	4961582205370898	#航小科夜话# 热爱，可抵岁月漫长！ 晚安！ （图片来自我航郝振山）	2023-10-27
172	4961220148335839	#航小科夜话# 探索浩瀚宇宙，发展航天事业，建设航天强国，是我们不懈追求的航天梦。 #与神十七共赴星辰大海#	2023-10-26
173	4961055833066942	大红屏！ 祝贺！#神舟十七号载人飞船发射取得圆满成功# #一人一句为最年轻航天乘组加油#！	2023-10-26
174	4961051286702012	【转发见证！#神十七发射升空#】搭载神舟十七号载人飞船的长征二号F遥十七运载火箭，在酒泉卫星发射中心点火发射，#神十七乘组飞赴苍穹#。#神舟十七号#	2023-10-26
175	4961042037474385	20年间，问天阁的这面墙见证，每一次出征太空，都是接力攀登 #杨利伟送神十七乘组出征# #神舟十七号# @我们的太空	2023-10-26
176	4960976575398228	#航小科晨语# 预祝神舟十七号载人飞行任务取得圆满成功！#神舟十七号#	2023-10-26
177	4960858012390111	#航小科夜话# 神舟筑梦，唯有奋斗！每一份努力和付出，都会让我们离梦想近一点，再近一点！一起祝愿神舟十七号载人飞行任务取得圆满成功！ #神舟十七号# @载人航天小喇叭	2023-10-25
178	4960692310640697	【#神舟十七号航天员乘组# 简历来啦！】01 汤洪波，02 唐胜杰，03 江新林，同框集体亮相！ #神舟十七号# @载人航天小喇叭	2023-10-25
179	4960647159745330	【共同关注！#神舟十七号# 新闻发布会】空间站应用与发展阶段飞行任务总指挥部定于北京时间10月25日上午9时，在酒泉卫星发射中心召开神舟十七号载人飞行任务新闻发布会，通报此次任务有关情况。#神舟十七号择机发射# @载人航天小喇叭 载人航天小喇叭的微博视频 神舟十七号新闻发布会将于今日上午9时召开	2023-10-25
180	4960632732910174	#航小科晨语# 心无旁骛，万事可破！早！（图片来自我航郝振山）	2023-10-25
181	4960496148022080	#航小科夜话# 一朝秋暮，遍地霜华，心有诗意，处处清欢。（图片来自我航羡壶）	2023-10-24
182	4960367524709725	#以学促干 决战决胜# 【你专注的眼神，真好看！】专注的眼神，透露出坚韧的力量；专注的眼神，也传递出奋斗之美！你们那专注的眼神是中国航天一道美丽的风景线！在冲刺四季度的攻坚热潮中，航天人的眼神澄澈、通透、专注！分秒必争，千帆竞发！（中国航天科工六院）#科技强军 航天报国#	2023-10-24
183	4960322282065251	岁月映初心，时代展芳华！航天系统离退休人员“我们的新时代”网络文艺汇演精彩上线 ！ 中国航天科工的微博视频	2023-10-24
184	4960269211533885	【今日，#霜降# 】一朝秋暮，遍地霜华！小伙伴们注意防寒保暖呀！金秋时节，继续加油！ #航小科晨语# （海报/张彤 王立莉）	2023-10-24
185	4960131080521773	【大美胡杨所在之处，#神舟十七号整装待发# 】目及之处，见东风胡杨林美不胜收！星辰大海的征途上，英姿挺拔的胡杨将与我们一道目送神舟飞天，守望英雄返航！（拍摄/刘冠英） @载人航天小喇叭 #航小科夜话#	2023-10-23
186	4960060315273942	#重阳节来啦# 请查收来自中国飞航宝贝们的祝福 #关爱老人在今天更在每一天# （中国航天科工三院） 中国航天科工的微博视频	2023-10-23
187	4959907994666885	#航小科晨语# “神箭”将再启新征程，奔赴浩瀚宇宙。共同期待神十七飞天！早！ @载人航天小喇叭	2023-10-23
188	4959767984866573	#航小科夜话#过有意义的生活，做最好的自己。晚安！（图片来自我航王一霖）	2023-10-22
189	4959540966590237	#航小科晨语# 用心生活，一切美好都会如期而至！早！（图片来自我航屈彤）	2023-10-22
190	4959406233485585	#航小科夜话# 生活的真谛不在别处，在一点一滴的奋斗里。晚安！（图片来自我航王一霖）	2023-10-21
191	4959180286330362	#航小科晨语# 秋意 渐浓 啦� ~ 坐标内蒙古呼市，我航六院本部园区风景如画~ （中国航天科工六院） 中国航天科工的微博视频	2023-10-21
192	4959046424596449	【#航天员吃到自己种的菜了# 】神舟十六号航天员即将完成本次飞行任务，在返回之前，三位航天员依然坚守岗位，保质保量地完成计划的各项工作。在繁忙的工作之外，航天员们还品鉴了太空菜园里种出的新鲜蔬菜，真正的干净又卫生！#天宫TV第五季# 载人航天小喇叭的微博视频	2023-10-20
193	4958817995195490	#航小科晨语# 初心常在，坚持热爱。早！（图片来自我航彤小才）	2023-10-20
194	4958681421054886	#航小科夜话# 生活自律而上进，行事勇敢而坚定。晚安！（图片来自我航史浩宇）	2023-10-19
195	4958478777451027	【转发！#志愿军跨过鸭绿江73周年#】1950年10月19日，中国人民志愿军跨过鸭绿江，奔赴朝鲜战场，为身后的祖国和人民，筑起一道坚不可摧的铁血长城！今天，让我们一起铭记历史，高唱《中国人民志愿军战歌》，致敬最可爱的人！@央视军事 央视军事的微博视频	2023-10-19
196	4958320190032642	#航小科夜话# 那些夜以继日地奋斗，终将让你养成持续努力的习惯，成为你追求梦想的勇气和力量。（图片来自我航朱镏溟）	2023-10-18
197	4958121280408478	【正在直播：第三届#一带一路#国际合作高峰论坛开幕式】#第三届一带一路国际合作高峰论坛开幕式#10月18日在北京举行。中共中央总书记、国家主席、中央军委主席习近平出席开幕式并发表主旨演讲。@人民日报 正在直播，共同关注↓↓ 人民日报的微博直播	2023-10-18
198	4958093155762199	#航小科晨语# 充满希望勇敢前行，你终将到达远方，看到不一样的风光！（图片来自我航史浩宇）	2023-10-18
199	4957956789764763	#航小科夜话# 定期复盘、放下包袱，然后吸取经验、轻装上阵。（图片来自我航孟玥）	2023-10-17
200	4957762109575359	【请查收神十六乘组表情包！#在太空改论文的导师快回来了#】按计划，神舟十七号飞船将于本月发射。神舟十六号乘组目前已在轨工作生活4个多月，网友：别忘了#太空里还有3个中国人#！出舱任务、日常锻炼、开展实验、批改论文…让我们一起回顾神十六航天员的太空生活↓↓ @人民日报	2023-10-17
201	4957730055913795	#航小科晨语# 想，全是问题；做，才有答案。早！（图片来自我航朱镏溟）	2023-10-17
202	4957597419701767	#航小科夜话# 夜色难免黑凉，前行必有曙光。（图片来自我航@Mac_Even）	2023-10-16
203	4957491420726714	#以学促干 决战决胜# 【全力冲刺！】四季度，中国航天科工所属单位各项科研生产任务进入决战冲刺阶段，多项任务交叉并行，航天人全力以赴，心往一处想，劲往一处使，撸起袖子加油干，向全年任务目标的完成全力冲刺！#科技强军 航天报国#	2023-10-16
204	4957120301106801	【期待！#神舟十七号计划本月发射#】神舟十七号飞船按计划本月将从酒泉卫星发射中心发射升空，对接中国空间站核心舱前向端口，形成三舱三船组合体，继续开展空间科学实验和技术试验。#中国航天逐梦九天#（正午国防军事） 央视军事的微博视频	2023-10-15
205	4957007867282211	#航小科晨语# 充满希望勇敢前行，你终将到达远方，看到不一样的风光！（图片来自我航李廷廷）	2023-10-15
206	4956873171665390	#航小科夜话# 能坚持别人无法坚持的，才会拥有别人无法拥有的，一点点改变，好过一成不变。（图片来自我航@Mac_Even）	2023-10-14
207	4956648092730250	#航小科晨语# 一年一度赏枫时节，中国“枫叶之都”本溪满山红叶，景色秀美！远望那一大片枫林，宛如一大团燃烧的火焰，染红了天际…… （图片来自我航杨佰臣）	2023-10-14
208	4956510004972385	#航小科夜话# 所有难过，难是难，但总会过。（图片来自我航史浩宇）	2023-10-13
209	4956321861076719	【一块3厘米厚的高硬度不锈钢，在航天工匠手中会变成什么样？】硬碰硬也能如此丝滑！我航二院23所金属加工作品在第二届大国工匠创新交流大会上展出，一起感受天衣无缝的金属加工精湛技艺↓↓ 中国航天科工的微博视频	2023-10-13
210	4956283059570078	#航小科晨语# 青春不以山海为远，志愿只向家国未来。早！（图片来自我航朱镏溟）	2023-10-13
211	4956147264261660	#航小科夜话# 有问题共同商量，有困难共同克服，有余量共同掌握，有风险共同承担。#巨浪一号导弹成功发射41周年# #弘扬航天精神建设航天强国#	2023-10-12
212	4955918201259061	#航小科晨语# 努力做自己的太阳。独立、自信、热情、勇敢！（图片来自我航朱镏溟）	2023-10-12
213	4955783559905778	#航小科夜话# 渐觉秋意浓，桂花不负秋。颐和园丹桂飘香！#颐和园桂花开了##隔屏都能闻到的秋日桂花香#（图片来自我航海鹃）	2023-10-11
214	4955555933193812	#航小科晨语# 生命因沉淀而厚重，人生因打磨更璀璨。从今天起静静蓄力，你想要的都将奔赴而来！早安（图片来自我航李廷廷）	2023-10-11
215	4955425017692801	#航小科夜话# 躲起来的星星也在努力发光，你也要加油。（图片来自我航史浩宇）	2023-10-10
216	4955400883934706	【#航天员景海鹏拍地球好美# 清澈又治愈！】神舟十六号乘组航天员景海鹏从空间站舷窗拍摄到的地球：一整片的蔚蓝上点缀着零星的云朵，如同一章灵动活泼的“协奏曲”。太空之家虽只是一方天地，但舷窗外的美丽浩瀚却是广袤无垠。#天宫TV第五季# @载人航天小喇叭 载人航天小喇叭的微博视频	2023-10-10
217	4955358649910809	【航天版美拉德色系plog 来了！】航天秋日，美不胜收！#用中国传统色打开秋天# #当中国传统色与秋日美景相遇# （图片来自航小科、航小天、航小飞、航小江、航小信等摄影爱好者）	2023-10-10
218	4955194025313479	#航小科晨语# 沉下心来，专注当下，心无旁骛，坚定向前！早 （图片来自我航驭驰）#科技强军 航天报国#	2023-10-10
219	4955058984190496	#航小科夜话# 乘势而上、勇敢尝试，全力奔赴梦想的终点。（图片来自我航孟玥）	2023-10-09
220	4954829794837257	#航小科晨语# 星期一！全力以赴，勇敢向前！早安~ （图片来自人民空军）	2023-10-09
221	4954700689705512	#航小科夜话#全力以赴，活成自己喜欢的样子。晚安~ （图片来自我航王一霖）	2023-10-08
222	4954552295754000	#航小科走一线#【走进铸造共和国脊梁的地方——探访066导弹基地旧址】沮河缓缓流淌，鸣凤山绿荫满山。一句“回远安”，是航天066人回家一样的惦念，这里有着怎样的三线故事呢？跟随航小科一起去穿越时光感受吧！ #弘扬航天精神建设航天强国# 中国航天科工的微博视频	2023-10-08
223	4954493530407949	【今日#寒露# 露染山河，南北俱秋】今天是寒露，也是二十四节气当中最早出现”寒“字的节气。寒霜至，冷风吹，愿你有衣暖身，有人暖心。（海报/张彤 齐渡谦）#航小科晨语#	2023-10-08
224	4954333579842213	#航小科夜话# 坚守平凡，终成不凡！我们的征途是星辰大海~晚安！（图片来自我航六院41所）	2023-10-07
225	4954109243557370	#航小科晨语# 今日开工，元气启程！加油！� （图片来自人民空军）	2023-10-07
226	4953977588286171	#航小科夜话# 八天小长假结束，明天就是工作日，又到了化留恋为能量的时刻，愿你长假过后，继续为心之所向山山水水风风火火！（图片来自航天智能院方昕）	2023-10-06
227	4953836340121540	中秋国庆，家国同庆！坐标内蒙古巴彦淖尔市�，航天人沿着习近平总书记的足迹，走进塞上明珠乌梁素海…#假期余额还剩最后一天# 你是怎么度过的呢？一起分享假期中的点滴回忆，评论区见~ #政务君带你玩转十一假期# （六院樊海宽） 中国航天科工的微博视频	2023-10-06
228	4953608455459207	#航小科夜话# 不暴躁、不焦虑、不恐惧，踏实地做好自己该做的事，自然会有好的结果。晚安~ （图片来自我航赵鑫）	2023-10-05
229	4953245682240513	#航小科夜话# 种一棵树最好的时间是十年前，其次是现在。继续深耕，不断精进，遇见更好的自己。晚安啦！（图片来自我航郝振山）	2023-10-04
230	4953059229171850	#航天人表白祖国# 我们生在国旗下，长在春风里。心相印，为祖国诞辰欢欣！爱同向， 为中华繁荣祝福！航天青年和国旗同框、与国旗合影、为国庆喝彩！用“最美姿势”祝福祖国！#科技强军 航天报国#	2023-10-04
231	4952870962857333	#2023最后90天#，趁着假期，好好休息、放松身心、复盘总结，积蓄力量，无畏前行！晚安好梦#航小科夜话#	2023-10-03
232	4952674292203619	【#她力量# 航天人李晶：辉煌的背后是鲜为人知的付出】从本科一路求学至博士，因为“工程单位干的事特别实”，李晶放弃高校抛来的橄榄枝，选择以博士后身份进入中国航天科工三院，毅然决然地扎进科研一线，这一扎就是十六年……@国资小新 国资小新的微博视频	2023-10-03
233	4952669188260540	#航天人表白祖国# 六院三地为祖国庆生！祝祖国繁荣昌盛！祝人民幸福安康！#庆祝新中国成立74年# 中国航天科工的微博视频	2023-10-03
234	4952532029540473	#航小科夜话# 人生匆匆，没有时间来遗憾，若还没到终点，请一直微笑向前，爱你所爱，行你所行，听从你心，无问西东！晚安	2023-10-02
235	4952166277057527	#航小科夜话# 深耕自我，不断精进！十月加油�	2023-10-01
236	4952049161080482	#航天人表白祖国# ❤中国红是我对祖国的热爱�航天蓝是我对事业的执著！今天，我航快舟人用“最纯”「航天蓝」表白「中国红」，续写航天梦，托举中国梦！（航天科工火箭公司）#庆祝新中国成立74年# 中国航天科工的微博视频	2023-10-01
237	4951934475699523	#表白中国我接力# 国庆佳节至，举国同欢声！@中国航天科工 在祖国需要我的地方，祝祖国生日快乐！我爱你中国！科技强军，航天报国！ 下一站接力：@中国建筑 #政务君带你玩转十一假期##国庆168小时#	2023-10-01
238	4951919191131194	#一人一句祝祖国生日快乐# �� 今日国庆！发条微博，祝福祖国繁荣昌盛、国泰民安、家国共好！#航小科晨语#	2023-10-01
239	4951678661427283	【#月球上的这些名字藏着中国式浪漫#】“广寒宫”“天河”“织女”“泰山”…目前，#月球上有35个地名以中国元素命名#。这些独具中国韵味的元素，以月球地理实体命名的形式，标记着月球上的山脉、盆地、环形坑等，见证着中国探月的脚步，也展现着中国文化的浪漫。央视军事的微博视频 @央视军事	2023-09-30
240	4951581315039442	【#烈士纪念日#，发条微博，缅怀先烈】英灵不朽，山河永念。今天，深切缅怀，致敬英魂！#我会好好爱护你浴血守卫的山河# @人民日报	2023-09-30
241	4951422859222699	#中秋佳节遇上超级月亮#“月是故乡明”今晚的月亮很圆很美，此时此刻，你在哪里赏月？（图片来自我航史浩宇）#航小科夜话#	2023-09-29
242	4951259326974428	【#玉兔二号在月亮上跑这么远了# 记得它的一起转发！】今天，中秋节，#玉兔二号月球车最新路线图公布#！转起！为玉兔二号加油！致敬中国航天！@央视新闻	2023-09-29
243	4951204747281532	#航小科晨语# 今日中秋，中国航天科工祝您中秋快乐！铸护国神剑，佑华夏团圆！（海报/张彤）#科技强军 航天报国#	2023-09-29
244	4951069774579821	#航小科夜话# 愿你我喜乐有分享、共度日月长。中秋将至，愿美好相伴。（图片来自我航史浩宇）	2023-09-28
245	4951053314824651	【航天人廉洁从业情景剧：恪尽职守 践行廉洁从业 】#节前敲警钟 廉洁记心中# （二院二部） 中国航天科工的微博视频	2023-09-28
246	4950850238679719	#航小科晨语# 在该奋斗的年龄里努力，对得起每一寸光阴。早安！ （图片来自我航史浩宇）	2023-09-28
247	4950712032432470	#航小科夜话# 【从青藏高原到渤海，空间站跨越祖国】神舟十六号航天员乘组从中国空间站舷窗拍摄到祖国三级阶梯的极致之美。从高耸巍峨的高原山脉，到茫茫苍黄的黄土地，再到原野寥廓的华北平原，从航天员的视角看到的祖国大地震慑人心。@载人航天小喇叭 载人航天小喇叭的微博视频	2023-09-27
248	4950486290532514	#航小科晨语# 始终相信，人生没有无用的经历，所有的安排都有意义。周三早呀！ （图片来自航小江）	2023-09-27
249	4950350722764880	#航小科夜话# 致过往，爱当下，敬余生！晚安，好梦 （图片来自我航孟玥）	2023-09-26
250	4950124876005936	#航小科晨语#愿你有诗有梦，有坦荡荡的远方，所想的都能如愿，所有的都能实现，所到之处，遍地阳光，早安！	2023-09-26
251	4949843215912637	【#渤海之滨三型防空武器实弹演练#】渤海之滨，陆军第82集团军某合成旅防空分队跨昼夜防空演练。防空导弹、便携式导弹、高射炮组成防空网对多空域目标实弹拦截，锤炼部队在“饱和攻击”“低空突防”等条件下战法，提升重型合成旅防空兵实战能力。@央视军事 央视军事的微博视频	2023-09-25
252	4949760962725357	#航小科晨语#日月，在光阴里平衡；梦想，在四季里奋进。周一早呀！	2023-09-25
253	4949406245718541	#航小科晨语#运动，是保持健康最好的方式之一。它不会有立竿见影的效果，但在日复一日的坚持中，一定能看到令人欣喜的变化。今天周末，去运动一下吧！（新华社记者 黄宗治 摄）	2023-09-24
254	4949029654889422	#航小科晨语# 【今日 #秋分# 】 秋分，是二十四节气之第十六个节气，秋季第四个节气。秋分秋分，昼夜平分。山河入秋，人间向好！ （海报/张彤 苏立德）	2023-09-23
255	4948896457428079	#航小科夜话# 无论多难，也告诉自己：再坚持一下，别辜负了曾经经历的磨难。今天的每一分努力，明天都会把最好的给你！祝周末愉快 ！晚安 #科技强军 航天报国#	2023-09-22
256	4948669394060583	#航小科晨语# 当你心有所爱，即使是在平淡如水的日子里，也能过得熠熠生辉。早安！（图片来自我航孟玥）	2023-09-22
257	4948308198164232	【今天#921# ， 中国载人航天工程立项实施31周年 】太空探索永无止境，逐梦之路永不停歇！中国航天正在以全新的姿态，在全面建设航天强国的征程上奋勇前进！ #航小科晨语# @载人航天小喇叭	2023-09-21
258	4948163644626051	#航小科夜话# 成长靠的从来不是豪言壮语，而是踏踏实实的努力。真正去坚持一件事吧，时间看的见！晚安！（图片来自我航@Mac_Even）#科技强军 航天报国#	2023-09-20
259	4948068455154838	【#今日太空实验室#：从咖啡一窥微重力流体科学研究】你喜欢喝咖啡吗？你知道咖啡中蕴含的流体物理知识吗？什么是复杂流体？针对复杂流体，中国空间站上可以开展哪些实验？不妨从你爱的咖啡一窥究竟→ #航天科普# @载人航天小喇叭 今日太空实验室｜从咖啡一窥微重力流体科学研究	2023-09-20
260	4947943193052155	#航小科晨语# 认准一个目标，持续深耕，每天多做1%、多学1%。加油�（图片来自我航彤小才）#科技强军 航天报国#	2023-09-20
261	4947801001952248	今日份好心情来自#北京晚霞# 航小科想看一个满是晚霞的评论区 #航小科夜话# #北京秋日晚霞有多浪漫# （图片来自我航六千里）	2023-09-19
262	4947741447553694	【收好这份#来自太空的亚运祝福#！】杭州亚运会开幕前夕，神十六乘组给两位国家跳水队运动员张家齐和掌敏洁回了“一封信”，听听他们的隔空对话。神十六航天员还给亚运体育健儿加油！。 @人民日报 人民日报的微博视频	2023-09-19
263	4947631832829628	【天地互动即将开启！#导师在太空开了门实验课# 定好闹钟！】9月21日下午，#天宫课堂第四课#开课，“太空教师”景海鹏、朱杨柱、桂海潮，将为全国青少年进行太空科普授课。他们将在轨演示球形火焰实验、奇妙“乒乓球”实验、动量守恒实验以及又见陀螺实验。@央视新闻 将现场直播！一起期待~	2023-09-19
264	4947588936632658	#航小科晨语# 保持对生活的爱和热情，把每一天活的热气腾腾！加油�（图片来自我航屈彤）#科技强军 航天报国#	2023-09-19
265	4947447124592780	#航小科夜话# 既然认准一条道路，何必去打听要走多久；既然选择了远方，那只顾风雨兼程，路上虽泥泞坎坷，但梦想终将到达。晚安�（图片来自我航彤小才）	2023-09-18
266	4947093212366849	#航小科夜话# 安安心心，简简单单，做一些能让自己开心的事。请相信，一切都会好起来的，即使不是在今天，总�一天会的。晚安�（图片来自我航@Mac_Even）	2023-09-17
267	4946867878364187	#航小科晨语# 清晨的一缕阳光是每日的新生，迎风而行迎接美好的一天！早安！（图片来自我航李廷廷）	2023-09-17
268	4946733152078868	#航小科夜话# 不乱于心，不困于情。不畏将来，不念过往。如此，安好。晚安！（图片来自我航六千里）	2023-09-16
269	4946501773035518	#航小科晨语# 志高山峰矮，路从脚下伸！早安！ 宜昌·远安	2023-09-16
270	4946281225782057	【#空间站里的太空菜园# 有”反转“了！】神舟十六号航天员乘组在空间站里悉心呵护太空菜园，喜获丰收，近日还开辟了新的菜园。新“开垦”出来的菜园自上而下倒置，无论是作物生长还是航天员浇水都和地球完全相反，一起来看看这个神奇的太空菜园吧！@载人航天小喇叭 载人航天小喇叭的微博视频	2023-09-15
271	4946162291312619	今天在铸造共和国脊梁的地方，寻根三线记忆，感悟三线精神。 #航小科走一线# 宜昌·吴家冲	2023-09-15
272	4945992777728818	#航小科夜话# 心若向阳，总会碰到不期而遇的温暖，努力付出，终将成就无可替代的自己。晚安~（图片来自我航申茂坤）	2023-09-14
273	4945773097386753	#航小科晨语# 清晨的一缕阳光是每日的新生，迎风而行迎接美好的一天！早安！（图片来自我航郭旭泽）	2023-09-14
274	4945639457691955	#航小科夜话# 遇到的人、走过的路、看过的风景，无论好的还是坏的，那一切都是生命的礼物。晚安~（图片来自我航唐诗）#科技强军 航天报国#	2023-09-13
275	4945546634332529	【#天舟五号顺利撤离# 第一视角看到空间站的全貌】天舟五号货运飞船完成全部既定任务，从中国空间站顺利撤离并已受控再入大气层。从天舟五号第一视角再次看到了中国空间站的全貌，金光闪烁，美丽动人。@载人航天小喇叭 载人航天小喇叭的微博视频	2023-09-13
276	4945542200952402	【可爱！#亚运会吉祥物3小只宣传片#来了】杭州亚运会吉祥物“江南忆”三小只：宸宸、琮琮、莲莲，从各自的出生地——杭州三大世界遗产出发，穿梭于亚运各场馆之间…#杭州亚运会开幕倒计时10天#。收藏，期待！ @人民日报 杭州第19届亚运会的微博视频	2023-09-13
277	4945424206530021	#航小科晨语# 新的一天已来临，用全新的活力拥抱热爱，向远处的梦想奔跑前进！ （图片来自我航于小鱼）	2023-09-13
278	4945277699234018	#航小科夜话# 努力的意义就是，以后的日子里，放眼望去，全部都是自己喜欢的人和事。（图片来自航小飞）#科技强军 航天报国#	2023-09-12
279	4945148799881946	【中国航天科工三院2024年硕士研究生招生全面启动！】鲲鹏之志，为国铸剑！中国航天科工三院2024年硕士研究生招生全面启动！（三院）#科技强军 航天报国#	2023-09-12
280	4945099248634713	#航小科科普#【网络安全小陷阱，你“踩雷”了吗？】9月11日-17日是#2023年国家网络安全宣传周# 中国航天科工航天三江火箭公司员工自制网络安全情景剧《没多大事儿》，通过紧贴工作场景的剧情提高职工网络安全意识，让我们携起手来共同维护网络安全！（航天三江火箭公司） 中国航天科工的微博视频	2023-09-12
281	4945047478339950	#航小科晨语# 把心放在阳光下，把路踩在脚底下，愿我们都有自我更新的勇气和坚持自我的底气，向上生长，向下兼容。 （图片来自我航张彤）	2023-09-12
282	4944830046931571	【#当边防女兵第一次见到界碑#】“哇，界碑！”首次踏雪巡逻，爬了1300多级台阶，新疆阿克苏军分区别迭里边防连8名女兵终于到达海拔4200多米的点位。一见到界碑，姑娘们马上忘记了寒冷和疲惫，只感觉兴奋和自豪！@央视军事 央视军事的微博视频	2023-09-11
283	4944779769545475	#你好新学期#航天智能院2024校园招聘正式开启！#科技强军 航天报国#	2023-09-11
284	4944706749596116	#航小科晨语# 愿你能做自己的太阳，与山川湖海为伴，自信勇敢，保持善良。（图片来自我航郝振山）#科技强军 航天报国#	2023-09-11
285	4944421037804740	#感念师恩# 【教师节，听师傅解疑答惑】何其有幸，得师如您！从专业理论知识到现场实作技能，师傅毫无保留地传道、授业、解惑，用匠心独具的态度帮我扣好职涯的第一粒“扣子”，春风化雨般助我茁壮成长。致敬恩师！（航天江南航天天马）#人人公益节# 中国航天科工的微博视频	2023-09-10
286	4944408450963467	#感念师恩# 【迎着光，追着光！向光而行为热爱】“光是指引心的路牌，并肩繁星大海”，歌曲《向光而行》由中国航天科工航天三江晨信公司的青年演唱，献给老师们。祝愿所有的老师节日快乐！（航天三江晨信公司）#人人公益节# 中国航天科工的微博视频	2023-09-10
287	4944321176929266	#感念师恩# 强国强军有我，师承航天前辈。向他们致敬！（海报/张彤）#人人公益节#	2023-09-10
288	4943611985658287	#航小科晨语# 今日#白露# 秋季的第三个节气，满载晨露，奔赴秋光。	2023-09-08
289	4943369685959605	#你好新学期# 航天晨光股份有限公司2024年校园招聘正式启动！#科技强军 航天报国#	2023-09-07
290	4942890210427655	#航小科晨语# 内心的平静来自专注于正确的事。早安#科技强军 航天报国#	2023-09-06
291	4942725201265168	#航小科夜话# 【航天员的练腿日！#干黏附力刺激项目# 】近日，神舟十六号航天员们在空间站内完成了干黏附力刺激项目——太空练腿“秘籍”。通过科研人员研制的仿生黏附鞋，刺激下肢骨肌系统，帮助航天员更好保持工作状态。@载人航天小喇叭 载人航天小喇叭的微博视频	2023-09-05
292	4942663406848651	#你好新学期# 航天三江2024届校园招聘全面启动！#科技强军 航天报国#	2023-09-05
293	4942569924461845	【#解放军版什么叫天花板#】什么叫天花板看解放军版↓感受中国军人带来的满满安全感！ @央视军事 央视军事的微博视频	2023-09-05
294	4942169574736521	#航小科晨语# 世界的模样，取决于你凝视它的目光，自己的价值取决于你的追求与心态。（图片来自我航彭博）#科技强军 航天报国#	2023-09-04
295	4941802153707609	#每个中国人都该记住0903# 14年浴血奋战，那些百折不挠、视死如归的抗争，我们从未忘记。中国人民抗日战争暨世界反法西斯战争胜利78周年，勿忘历史，吾辈自强！中华民族，奋勇前进！（海报/张彤） #科技强军 航天报国#	2023-09-03
296	4941561097619092	#中国人民抗日战争胜利78周年# 1945年9月2日，东京湾密苏里舰上，日本签署投降书。为这一刻，中国人民浴血奋战14年，伤亡人数超过3500万。@中国战略支援 中国战略支援的微博视频	2023-09-02
297	4941177289183998	#你好新学期# 【中国航天科工2024届校园招聘全面启动】以梦为马，不负韶华。筑梦航天，无悔青春。中国航天科工期待你的加入！（海报/张彤）#科技强军 航天报国# @国资小新	2023-09-01
298	4941157801922597	#你好新学期# 前方高能！开学第一考来啦，载人月球探测任务新飞行器叫啥名？快来取名字！#微博开学第一课# 中国航天科工的微博视频	2023-09-01
299	4941083449495514	#9月第一天#发条微博，祝同学们在新学期蓬勃精彩、一切顺利！（图片来自我航朱镏溟）#你好新学期#	2023-09-01
300	4940923093124412	#航小科夜话# 生活之所以耀眼，是因为磨难与辉煌同时出现。晚安~	2023-08-31
301	4940850154964005	【快来取名字！#中国载人月球新飞行器#长这样】#模拟动画看中国人登月的新飞行器#，快来想一个好名字吧！最终入选方案作者将被颁发纪念证书并赴发射场观摩载人航天发射任务。详戳→公告 | 载人月球探测任务新飞行器名称征集活动公告 @人民日报 人民日报的微博视频	2023-08-31
302	4940820408963300	#微博手机影像年# 时间已是晚间八点半，中国航天科工航天三江重工公司HT130HEV宽体车项目组跨越三千三百公里来到新疆，每一天，潜心钻研的团队成员都见证着高纬地区夜间迟迟不落的太阳。（航天三江重工公司）#人像#	2023-08-31
303	4940464287125933	#微博手机影像年# 青春无问西东，岁月自成芳华。旧时光里的奋斗勤勉，不会因岁月变迁而流逝，却会在时光机的轮转中，一代代传承下去。（航天江南航天电科）#人像#	2023-08-30
304	4940404854885710	【强迫症狂喜！#航天员把空间站翻新了# 】神舟十六号航天员乘组收拾整理了“太空之家”，如今的空间站看起来焕然一新，让我们和航天员一同见证这温馨的太空之家是如何一点点变得整洁如初的。@载人航天小喇叭 #天宫TV第五季# 载人航天小喇叭的微博视频	2023-08-30
305	4940348758950270	#航小科晨语# 坚持热爱，新的一天，继续灿烂。早安！ #科技强军 航天报国#	2023-08-30
306	4940132686497686	【中国航天科工三院2024届校园#招聘#全面启动！】东风在这里试验点火，海鹰从这里起飞翱翔，长剑在这里威震四方，这里是中国最早有导弹的地方——中国航天科工三院。诚邀优秀学子加入三院铸卫国神剑，守万里河山！2024届校招请戳 ↓↓（中国航天科工三院）#科技强军 航天报国#	2023-08-29
307	4939995350566371	#航小科晨语#探索未知的道路上，虽然荆棘坎坷，但前进的脚步从未停止。早安（图片来自我航朱镏溟）#科技强军 航天报国#	2023-08-29
308	4939706002316756	【统一思想、狠抓落实 为加快建设世界一流航天防务集团公司而团结奋斗】8月27日下午，中国航天科工集团有限公司第二次战略工作会暨战略管理委员会第十五次会议在北京闭幕。 中国航天科工第二次战略工作会暨战略管理委员会第十五次会议闭幕	2023-08-28
309	4939633361686712	#航小科晨语# 好运藏在努力里，万事都要全力以赴。早安！（图片来自我航郝振山）#科技强军 航天报国#	2023-08-28
310	4939332927360676	#航小科科普#【#如何给飞机贴膜#】 给手机贴膜很容易，那如何给飞机贴膜呢？中国航天科工二院207所某团队接到一个意想不到的任务——给飞机贴膜。是的，要在这个庞然大物的表面贴一层特殊材料以满足所需的特性。走，瞧瞧他们是怎么做到的~（中国航天科工二院）	2023-08-27
311	4939268302046629	#航小科晨语# 生活向阳人生向暖，每天都是幸福的起点。 #科技强军 航天报国# （图片来自三院）	2023-08-27
312	4938904110630352	#航小科晨语# 【带你看看航天员不工作的时候在干啥 】神舟十六号航天员乘组在轨的工作包括舱内物资整理，科学实（试）验等。但除了严谨细致的工作之外，他们还有哪些轻松愉快的生活片段？一起看~@载人航天小喇叭 载人航天小喇叭的微博视频	2023-08-26
313	4938566716889422	【#空间站里的太空菜园# “太空菜农”上线】即便远在400公里外的中国空间站，中国人的“种菜基因”仍得到了很好地发挥。在空间站问天舱内小小的桌子上，设置了科研人员与航天员们共同呵护的“太空菜园”。#天宫TV第五季# @载人航天小喇叭 载人航天小喇叭的微博视频	2023-08-25
314	4938546416455523	#航小科晨语#学会倾听，懂得赞美，愿你的生活与温暖双向奔赴。（图片来自我航李光亮）#科技强军 航天报国#	2023-08-25
315	4938185887187560	#航小科晨语#不管生活怎样，总有一道属于你的明媚阳光，用你的脚步，走出自己的风景。（图片来自我航张博）#科技强军 航天报国#	2023-08-24
316	4938023881679480	#航小科夜话# 山海自有归期， 风雨自有相遇。晚安 （图片来自我航朱镏溟）	2023-08-23
317	4937822228714287	#航小科晨语#今日#处暑#盛夏渐行渐远，秋意愈来愈浓。	2023-08-23
318	4937667751715863	#航小科夜话# 航天人的爱有很多种，对航天事业的热爱，对家庭用心经营的爱……他们的爱朴实而无华、低调而简单，其中蕴含的情怀却是那么炙热、那么令人感动。这个#七夕# ，祝大家因爱而幸福。（中国航天科工二院二部） 中国航天科工的微博视频	2023-08-22
319	4937459470962772	#航小科晨语# “金风玉露一相逢，便胜却人间无数。”大家#七夕#快乐 （图片来自@Mac_Even ）	2023-08-22
320	4937093439294813	#航小科晨语#你认真对待生活，生活也会赠你美好。早安（图片来自我航郝振山）#科技强军 航天报国#	2023-08-21
321	4936727867690563	#航小科晨语# 保持热爱，奔赴山海，忠于自己，热爱生活，早安！ （图片来自三院）#科技强军 航天报国#	2023-08-20
322	4936510749282142	【齿轮在转动！#空间站流体物理实验#持续开展】在空间站应用与发展阶段，神舟十六号航天员承担了大量开展基础科学研究的任务，流体力学是其中的重要内容，其成果可以应用到生物医学、材料科学和工程应用等领域。@载人航天小喇叭 #天宫TV第五季# 载人航天小喇叭的微博视频	2023-08-19
323	4936397217865173	【加入航天“国家队”！他们风华正茂】又是一年入职季，中国航天科工航天江南迎来了2023届新员工，他们以#科技强军 航天报国#之志加入航天“国家队”，后续源源不断的萌新也即将加入，为航天强国建设奏出青春澎湃音符！（航天江南）#点赞中国航天人# 中国航天科工的微博视频	2023-08-19
324	4936211942344863	#航小科夜话# 永远相信美好的事情即将发生，晚安（图片来自二院23所）	2023-08-18
325	4936034653569216	【结缘航天，他们#命运的齿轮开始转动#】有这样一群人，从成为航天人的那一刻开始，用勇气与坚毅，用无悔与热忱，书写航天报国的志向，推动命运的齿轮不断转动向前。为什么会选择航天？2023年快舟新生给出了他们的答案。（航天三江火箭公司）#科技强军 航天报国# 中国航天科工的微博视频	2023-08-18
326	4936005859413455	#航小科晨语#珍惜每一个有阳光的日子。早安！（图片来自我航唐诗）#科技强军 航天报国#	2023-08-18
327	4935854978240574	#航小科夜话# 【来看看现在的空间站有什么新变化#跟着航天员逛空间站#】中国空间站各舱段均有“出镜”，并且首次放出第一视角下的天舟货运飞船画面！让神十六航天员乘组带你逛逛现在的空间站吧！@载人航天小喇叭 载人航天小喇叭的微博视频	2023-08-17
328	4935721566343822	【燃！#东部战区发布战训MV阅海峡#】全时待战，随时能战。东部战区官兵坚决捍卫国家主权和领土完整。今天，@东部战区 发布战训MV《阅海峡》，展现练兵备战一线官兵的青春情怀与热血担当。东部战区的微博视频	2023-08-17
329	4935669765903232	【#快舟一号甲火箭20次成功发射高燃瞬间#】随着8月14日快舟一号甲运载火箭成功将和德三号A-E星送入预定轨道，快舟一号甲火箭共成功发射20次。一起回顾快舟一号甲固体运载火箭20次成功发射合集。#打卡中国新坐标# （航天三江火箭公司） 中国航天科工的微博视频	2023-08-17
330	4935646721870921	#航小科晨语# 你就是自己的锦鲤，你就是自己的好运。早安！（图片来自我航朱镏溟）#科技强军 航天报国#	2023-08-17
331	4935366018603270	【今天，#纪念于敏#】他是“共和国勋章”获得者、“两弹一星”功勋奖章得主。28载隐姓埋名，为我国氢弹突破作出卓越贡献。#于敏曾婉拒中国氢弹之父的称呼#，他说，这是成千上万人的事业。1926年的今天，于敏出生。致敬先辈，吾辈自强！@人民日报 人民日报的微博视频	2023-08-16
332	4935282800201115	#航小科晨语#生活总是有甜有苦，但好的心情会给你更多动力。（图片来自我航郝振山）#科技强军 航天报国#	2023-08-16
333	4935043275821881	#日本无条件投降78周年#78载时光流逝，今天的中国早已不再任人欺凌，但那段充满硝烟的历史我们铭记在心，永不敢忘！勿忘历史！吾辈自强！#科技强军 航天报国# 中国航天科工的微博视频	2023-08-15
334	4934964225251907	#日本无条件投降78周年#【78年！铭记！自强！】78年前的今天，1945年8月15日，日本宣布无条件投降。78载时光流逝，今天的中国早已不再任人欺凌，但那段充满硝烟的历史我们铭记在心，永不敢忘！勿忘历史！吾辈自强！#科技强军 航天报国#	2023-08-15
335	4934762558390311	#航小科夜话#愿你所得皆所期，所失亦无碍。晚安（图片来自我航赵书剑）	2023-08-14
336	4934649878414755	#快舟一号甲运载火箭发射成功记录#上新！#为中国航天点赞# ！	2023-08-14
337	4934646338684774	【现场视频！#快舟一号甲火箭成功发射和德三号5颗星#】2023年8月14日13时32分，我国在西昌卫星发射中心使用快舟一号甲固体运载火箭以“一箭五星”方式将和德三号A-E星送入预定轨道，发射任务取得圆满成功。戳视频，感受#快舟火箭#一飞冲天！ 中国航天科工的微博视频	2023-08-14
338	4934560729007810	#航小科晨语# 愿笑容，灿烂如花；愿生活，快乐有趣。早安（图片来自三院）#科技强军 航天报国#	2023-08-14
339	4934190028294038	#航小科晨语# 愿你做一个满载能量的人，在每一个晴朗的日子里，以美好的心情，迎接新的朝阳，早安。 #科技强军 航天报国#	2023-08-13
340	4933971908231453	#致敬高温下的守护者# 【这是属于航天人的夏日印记】立秋已至，关于2023年夏天的回忆也被定格，让我们打开记忆的宝匣，回首航天人难忘的盛夏时光。在这个夏天，他们战高温，抢进度，用劳动和汗水诠释责任与担当，演绎出生动的夏日奋斗图鉴。（二院空间工程总体部）#夏日护卫队#	2023-08-12
341	4933837778324659	#航小科晨语# 愿时光不负你我，愿青春不负梦想，愿所有的美好都能如期而至。#科技强军 航天报国#	2023-08-12
342	4933694726872665	#航小科夜话# 别怕山高路远，只要脚踏实地，前方终究是海阔天空。晚安	2023-08-11
343	4933607473549963	【辛苦了！#00后小战士说哪里需要哪里上#】河北涞水，武警战士徒步背物资挺进道路中断的下港村。#00后战士背了70斤物资说扛得住#，他们的肩膀上被勒出了一道道血印。网友：任何时候你们都是最可靠的人！@央视军事 央视军事的微博视频	2023-08-11
344	4933473775391732	#航小科晨语# 愿你不忧不惧，与所有美好不期而遇。（图片来自我航郝振山）#科技强军 航天报国#	2023-08-11
345	4933112968514631	#航小科晨语# 幸福并不是遥不可及的梦想，它隐藏在我们每天的生活中。（图片来自我航唐诗）#科技强军 航天报国#	2023-08-10
346	4932742422987648	#航小科晨语# 心里阳光明媚，走到哪都是晴天，早安。 #科技强军 航天报国#	2023-08-09
347	4932598490728671	【#天宫TV第五季# 贴秋膘和健身，航天员会怎么选？】今天是立秋，意味着秋天来临，同时也是全民健身日，在这个“贴秋膘”的季节，快来和航天员们相约秋天的第一场运动。在这个热情洋溢的秋季，看航天员们活力四射的“多巴胺”穿搭。#微博VLOG大赛#@载人航天小喇叭 载人航天小喇叭的微博视频	2023-08-08
348	4932425078016389	今日#立秋# 春华秋实，丰收在望。	2023-08-08
349	4932378315197768	#航小科晨语# 在阳光中学会欢笑，在阴云中学会坚强。早安！（图片来自我航@Mac_Even）#科技强军 航天报国#	2023-08-08
350	4932228201324608	#航小科夜话# 心在哪里，收获就在哪里。人这一生能力有限，但是努力无限。晚安（图片来自我航郝振山）	2023-08-07
351	4932169304644993	#航小科科普# 航天产品智能变装总共分几步？一起走进中国航天科工航天三江南京晨光公司智能喷涂生产线，亲眼见证！（航天三江）#点赞中国航天人# 中国航天科工的微博视频	2023-08-07
352	4931820796251645	【期待浪漫一幕！#立秋当晚木星伴月将现夜空#】#后天有木星伴月# 8月8日将迎来立秋。天文科普专家介绍，当晚，一场赏心悦目的木星伴月将现身夜空。届时如果天气晴朗，可于8日23时前后至9日黎明前进行观赏。据了解，太阳系八大行星中，木星的亮度通常仅次于金星。期待！@人民日报	2023-08-06
353	4931677011316623	#致敬高温下的守护者# 【三伏天，他们不服“暑”】入伏以来，全国多地的气温居高不下，在高温酷暑之中，航天人坚守在各自的工作岗位上，挥汗如雨，战高温斗酷暑，为保质保量完成科研生产任务而奋勇拼搏。为高温下的劳动者点赞！（航天三江）#夏日护卫队#	2023-08-06
354	4931289641913749	#航小科晨语# 你认为最困难的时候，也许是最接近成功的时候。（图片来自三院）#科技强军 航天报国#	2023-08-05
355	4930936111892523	#航小科晨语#捧一束热烈的朝阳，把生活装点得熠熠闪耀。新的一天，继续灿烂！（图片来自我航张博）#科技强军 航天报国#	2023-08-04
356	4930659636222584	【#航小科科普#巨无霸矿卡如何实现无人驾驶？】它是煤矿中的“钢铁巨兽”，也是搭载无人驾驶“超能力”的矿区“红人”，不仅能实现远程操控，无人驾驶也不在话下。戳视频，看它的超能力如何施展~（航天三江）#点赞中国航天人# 中国航天科工的微博视频	2023-08-03
357	4930573556255603	#航小科晨语#认真对待每一件事每一个人是生活起色的基础。（图片来自@Mac_Even）#科技强军 航天报国#	2023-08-03
358	4930413787349896	#航小科夜话# 永远相信美好的事情即将发生，晚安~（图片来自我航郝振山）	2023-08-02
359	4930333978659938	【#中国商船在太平洋骄傲喊话山东舰#】“山东舰，你好。在太平洋上，能遇到祖国的航母在此训练，感到非常自豪，祝贺你们取得圆满成功。”山东舰在太平洋训练时，收到一艘中国商船的电台呼叫↓↓网友：无论身处何方，永远为祖国骄傲！#逐梦强军# @央视新闻 央视新闻的微博视频	2023-08-02
360	4930209960691146	#航小科晨语# 所谓的幸运，就是当你准备好了的时候，机会来了。早安 （图片来自三院）#科技强军 航天报国#	2023-08-02
361	4929929503837786	【#庆祝解放军建军96周年# 向最可爱的人致敬！】八一建军节，致敬最可爱的人。#科技强军 航天报国# 为如期实现建军一百年奋斗目标，加快把人民军队建成世界一流军队贡献更大力量。（海报：张彤）	2023-08-01
362	4929890887665183	【大国重器致敬最可爱的人，和你一起保家卫国！】强国必须强军，军强才能国安。#八一建军节# 和大国重器一起致敬最可爱的人。万里河山，有你心安。科技强军，航天报国！ #八一建军节快乐#	2023-08-01
363	4929847833657535	【今天#八一建军节#，致敬人民子弟兵】从1927到2023，96年艰辛探索，96年不懈奋斗，万里河山，有你心安。#有一种安全感叫人民子弟兵#，中国人民解放军建军96周年，致敬，最可爱的人！ @人民日报	2023-08-01
364	4929484781786149	#航小科晨语# 愿你的每个清晨，都有满格的快乐！（图片来自我航赵书剑）#科技强军 航天报国#	2023-07-31
365	4929116454782129	#航小科晨语# 愿你做一个满载能量的人，在每一个晴朗的日子里，以美好的心情，迎接新的朝阳。早安（图片来自我航朱镏溟）#科技强军 航天报国#	2023-07-30
366	4928811026616282	【#空间站全景相机抬升#后看到的地球和空间站是什么样子？】神舟十六号航天员乘组在近期的出舱任务中，完成了三个舱外全景相机的抬升工作，今天给大家看看多机位视角下，全景相机抬升后看到的中国空间站与地球同框的精彩画面。#天宫TV第五季# @载人航天小喇叭 载人航天小喇叭的微博视频	2023-07-29
367	4928753002349977	#航小科晨语# 没有破茧的勇气，哪来飞舞的美丽。早安！周末快乐（图片来自我航赵书剑） #科技强军 航天报国#	2023-07-29
368	4928396024348689	#航小科晨语# 万物需要阳光，生活需要方向。早安（图片来自我航张博） #科技强军 航天报国#	2023-07-28
369	4928050062166104	【#这是1953的来信#】"这场仗如果我们不打，就是我们的下一代要打。”1950年，一群血气方刚的中国青年奔赴异国他乡，浴血奋战两年零9个月，拼来了山河无恙、家国安宁。离家尚是少年之身，归来已是报国之躯。今天，#纪念抗美援朝胜利70周年#，永远铭记，最可爱的人。@人民日报 人民日报的微博视频	2023-07-27
370	4928037034134792	#航小科晨语# 愿我们都能不负时光，昂首前行，一路惊喜，收获成长。（图片来自我航张彤）#科技强军 航天报国#	2023-07-27
371	4927786744288249	【#天宫TV第五季# 出健身视频啦】在这个暴汗的盛夏，你有没有“管住嘴，迈开腿”？今天，就由我们的#神舟十六号# “航天教练”带你打卡太空健身的“黄金动作”，用4分钟的时间体验一次太空锻炼！ @载人航天小喇叭 载人航天小喇叭的微博视频	2023-07-26
372	4927712068375641	【直播！#空军多型武器装备亮相#】今天，空军航空开放活动·长春航空展开幕。展览期间，空军多型武器装备将进行空中飞行表演和地面静态展示。哪些帅气装备将首先亮相？戳↓带你多机位看飞行表演，感受“国之重器”的独特魅力！#长春航空展开始了# @央视新闻 央视新闻的微博视频	2023-07-26
373	4927672160092652	#航小科晨语# 珍惜每一个晴朗的日子，热爱每一寸温暖的光阴，用美好的心情，过好每一天。（图片来自我航于小鱼）#科技强军 航天报国#	2023-07-26
374	4927311763738305	#航小科晨语# 喜欢的事，一定要即刻开始。有益的事，一定要长期坚持。（图片来自中国航天科工三院）#科技强军 航天报国#	2023-07-25
375	4927071833295111	【#航小科科普#管理平台界的“哆啦A梦口袋”】今天给大家介绍一个神奇宝藏，这个宝藏堪称管理平台界“哆啦A梦的口袋”，它就是中国航天科工航天三江四部的云架构产品数据管理平台（CPDM）↓↓ （航天三江）#点赞中国航天人#	2023-07-24
376	4926991612510912	【裸眼3D+超高清4K，预热片氛围感拉满！】2023年空军航空开放活动·长春航空展将于“八一”前夕举办。看这段超燃预热片，共赴蓝天之约。#2023年空军航空开放活动# #人民空军与你相约长春# @人民空军 人民空军的微博视频	2023-07-24
377	4926952014614296	#航小科晨语# 真正的强大不是对抗，而是允许一切发生。生命不过是一场日趋圆满的体验，输赢皆有意义。 （图片来自我航唐诗）#科技强军 航天报国#	2023-07-24
378	4926599659260942	今日#大暑# 暑气至浓，万物盛极。 #夏天最后1个节气#	2023-07-23
379	4926574925972134	#航小科晨语# 努力的人，生活不会迷茫，因为总有惊喜，有满满的希望。早安 #科技强军 航天报国# （图片来自@羡壶_九大云间客）	2023-07-23
380	4926217352384058	#航小科晨语#人生的每一个清晨，都该努力，不能拖延。早安（图片来自我航朱镏溟）#科技强军 航天报国#	2023-07-22
381	4926066114169967	#航小科夜话# 为选择而努力，为爱付出，做最棒的自己。晚安	2023-07-21
382	4925862149623669	#航小科晨语# 成大事不在于力量的大小，而在于能坚持多久。 （图片来自我航赵书剑）#科技强军 航天报国#	2023-07-21
383	4925555135221814	#快舟一号甲运载火箭发射成功记录#上新！#为中国航天点赞# ！	2023-07-20
384	4925498452346864	#航小科晨语# 你认为最困难的时候，也许是最接近成功的时候。早安（图片来自我航张博）#科技强军 航天报国#	2023-07-20
385	4925340444529314	#航小科夜话# 慢慢理解世界，慢慢更新自己，晚安。 （图片来自我航@Mac_Even）	2023-07-19
386	4925134395151734	#航小科晨语# 只要认准觉得值得的，就一直干下去，努力必有结果！早安 #科技强军 航天报国#	2023-07-19
387	4924979064607255	#航小科夜话# 感恩生活也珍惜遇见，执着努力亦随遇而安。（图片来自我航郝振山）	2023-07-18
388	4924775070173187	#航小科晨语# 你努力的模样，就像清晨初升的骄阳！（图片来自我航朱镏溟）#科技强军 航天报国#	2023-07-18
389	4924626666785934	#航小科夜话# 梦想就是你相信它，它就相信你。晚安	2023-07-17
390	4924411800981558	#航小科晨语# 人生之路，慢慢亦漫漫，感知生活中的温柔和美好。新的一周，早安（图片来自我航张博）#科技强军 航天报国#	2023-07-17
391	4924257120029584	#航小科夜话# 追光的人，终会光芒万丈。晚安（图片来自我航唐诗）	2023-07-16
392	4924053216825298	#航小科晨语# 人无法阻止潮起潮落，却可以学会乘风破浪。早安 #科技强军 航天报国#	2023-07-16
393	4923837319743045	【码住！#天宫TV第五季# 更新啦】随着我国空间站三舱在轨建造完成，高效运营国家太空实验室，航天员们在空间站内，与地面科研人员密切配合，滚动开展大规模空间科学实验。神十六乘组近期开展了流体物理实验，并进行了冷原子干涉仪设置。#神舟十六号# @载人航天小喇叭 载人航天小喇叭的微博视频	2023-07-15
394	4923705199432264	中国航天科工获2022年度中央企业负责人经营业绩考核A级。 #科技强军 航天报国# @国资小新	2023-07-15
395	4923678343039672	#航小科晨语# 早晨给自己一个微笑，早安，周末快乐。 （图片来自我航屈彤）#科技强军 航天报国#	2023-07-15
396	4923531005794125	#航小科夜话# 美好的事情总会到来，奇迹不是降临，它是因你而来。晚安~ （图片来自我航六千里）	2023-07-14
397	4923466274836057	【#航小科科普# 什么是超低轨通遥一体星座？】在#第九届中国国际商业航天高峰论坛#上，我航宣布正式启动超低轨通遥一体卫星星座建设，首发星计划12月发射。那么，什么是超低轨通遥一体星座？戳视频了解~（中国航天科工二院空间工程总体部） 中国航天科工的微博视频	2023-07-14
398	4923324516273381	#航小科晨语# 每一次努力，都是幸运的伏笔。早安~ （图片来自我航张彤）#科技强军 航天报国#	2023-07-14
399	4922965575078603	#航小科晨语# 努力是人生的一种状态，最精彩的不只是成功的那一刻，还有奋斗的过程。#科技强军 航天报国#	2023-07-13
400	4922678253720190	【快上”车“！能上天的那趟 � #快舟十一号火箭运载能力余量发布#】结合市场需求，快舟十一号火箭将在2023年至2024年安排多次发射任务，其中部分任务尚有运载余量，可提供“高可靠、低成本、快响应”的搭载发射服务。快舟十一舱位，等你！（航天三江火箭公司）#快舟火箭#	2023-07-12
401	4922622830446562	#美好生活加油日# 一起为国泰民安保驾护航，为美好生活加油！#转发加油站接好运# @中国石化 @微博政务 @央企头条	2023-07-12
402	4922601925248149	#航小科晨语# 你所做的事情，也许暂时看不到成果，但不要焦虑，你不是没有进步而是在扎根。（图片来自我航张博）#科技强军 航天报国#	2023-07-12
403	4922442750888076	#航小科夜话# 人一生有走不完的路，你无法预知未来，但你能好好把握当下。晚安（图片来自我航于小鱼）	2023-07-11
404	4922346442590496	#2023年全国节能宣传周#【航天人如何节能降碳】近日，国务院国资委等十八部门印发通知，决定在7月10日至16日期间组织开展2023年全国节能宣传周和全国低碳日活动。一起get航天人节能降碳的N种打开方式~（中国航天科工三院） #ESG责任行# @国资小新 @微博政务	2023-07-11
405	4922238577411082	#航小科晨语# 对热爱的事物全力以赴，时光会让你满载而归。早安 #科技强军 航天报国#	2023-07-11
406	4921878270184621	#航小科晨语# 一个人最好的状态，莫过于坚持不懈地努力，用行动积蓄向上的力量。（图片来自我航屈彤）#科技强军 航天报国#	2023-07-10
407	4921520743515439	#航小科晨语# 花不会一直开，但一直会有花开，好的心态，是治愈一切的良药。 #科技强军 航天报国#	2023-07-09
408	4921370813925731	#航小科夜话# 以最饱满的热情投入生活，以最强大的内心治愈所有的焦虑和迷茫。晚安	2023-07-08
409	4921143906272991	#航小科晨语# 聊聊你的周末计划吧，顺便在评论区互道早安。 #科技强军 航天报国# （图片来自三院）	2023-07-08
410	4920886635004444	#央企夏日图鉴#【“炎”值爆表！航天人战高温不服”暑“】七月骄阳似火，各地高温来袭，航天人用坚毅的步伐迎着热浪前行，掀起一轮又一轮奋战热潮。走进科研生产一线随处可见一片忙碌的身影，航天人战高温、斗酷暑，坚守在各自工作岗位上。（中国航天科工三院、六院） #点赞中国航天人#	2023-07-07
411	4920769798737500	#航小科晨语# 今日#小暑# 倏忽温风至，因循小暑来。	2023-07-07
412	4920643106375857	#航小科夜话# 聊聊你为什么还没睡，评论区互道晚安吧。	2023-07-06
413	4920557701169530	【以航天员#第一视角穿越空间站# 】炎炎夏日，欢迎来到四季如春的“太空避暑胜地”——中国空间站，一起体验第一视角穿舱的快乐。#神舟十六号# @载人航天小喇叭 载人航天小喇叭的微博视频	2023-07-06
414	4920510759044870	#中国航天版向云端# 都看了吧？听说有网友看不懂，来，带你深入认识一下最硬核的向云端版本是谁？他就是东风”劲吹、“红旗”招展、“鹰击”长空、“长剑”啸天......的中国航天科工。#科技强军 航天报国# 大国重器彰显大国硬核力量，守护每个人的安全感。	2023-07-06
415	4920425820458834	#航小科晨语# 保持专注、持之以恒，在不断精进中迎来收获。（图片来自我航屈彤）#科技强军 航天报国#	2023-07-06
416	4920265056985889	#航小科夜话# 落日沉溺于橘色的海，星光沦陷于赤诚的爱。（图片来自我航唐诗）	2023-07-05
417	4920061783180681	#航小科晨语# 你投入的每滴汗水，定会成为未来的礼物。（图片来自我航张博）#科技强军 航天报国#	2023-07-05
418	4919810419068586	【 #航天版向云端# 超治愈！】向云端，山那边，海里面，真实的我……在人民最需要的地方，在祖国最需要的地方。戳视频↓↓航天科工版向云端带你感受大国重器的魅力~ 中国航天科工的微博视频	2023-07-04
419	4919698455791943	#航小科晨语# 每一个正在努力的你，会变成未来更优秀的自己。加油！ #科技强军 航天报国#	2023-07-04
420	4919556314764236	#航小科夜话# 人生是由一个个难忘的，突然击中我们的瞬间组成的。晚安	2023-07-03
421	4919473838756115	#央企夏日图鉴# 【航天蓝VS高温橙！航天人夏日图鉴】盛夏开启炙烤模式，航天人坚守岗位，用汗水诠释责任与担当。（航天建设）#点赞中国航天人# @国资小新	2023-07-03
422	4919335316887271	#航小科晨语# 内心的平静来自专注于正确的事。早安（图片来自六院）#科技强军 航天报国#	2023-07-03
423	4919099043877382	宇宙干饭人20年的变化 @空天逐梦 空天逐梦的微博视频	2023-07-02
424	4918981704549586	#航小科晨语# 向阳生长，将生活的诗意写入时光里。（图片来自三院）#科技强军 航天报国#	2023-07-02
425	4918611703759313	#迎七一庆回归# 【泪目！#重温97年香港回归祖国瞬间#】1997年7月1日0时0分0秒，铭记这一历史时刻。庆祝香港回归26周年，祝福香港，祝福祖国！@人民日报 人民日报的微博视频	2023-07-01
426	4918604754060545	#中国航天科工成立24周年# 放飞神剑，收获和平。#科技强军 航天报国#	2023-07-01
427	4918602166176553	今天是党的生日，热烈#庆祝中国共产党成立102周年# 牢记使命，砥砺前行。 #你永远可以相信中国共产党#	2023-07-01
428	4918456195483458	#航小科夜话# 把细碎的烦恼暂停关掉，睡个好觉。晚安~（图片来自我航于小鱼）	2023-06-30
429	4918324812844879	【#高考志愿#怎么填？来自航天的学长学姐给你参考】各地高考成绩已陆续公布，正在填报志愿的同学们，欢迎了解中国航天科工航天江南部分学长学姐的母校，靠近光，成为光，将个人成长融入祖国创新发展的壮阔征程，让世界听到你们的声音，各位同学加油！（航天江南）#点赞中国航天人#	2023-06-30
430	4918239774376165	#航小科晨语# 珍惜每一个有阳光的日子。早安！#科技强军 航天报国#	2023-06-30
431	4918093808147669	#航小科夜话# 人生需要自己去经历，是甜是苦都不要辜负。加油，晚安！（图片来自我航郝振山）	2023-06-29
432	4917987796847318	#全国安全生产月#当安全生产遇上rap，说唱安全生产入脑更上心！ （航天三江重工公司）#人人讲安全个个会应急# 中国航天科工的微博视频	2023-06-29
433	4917888925043954	#航小科晨语# 只要心永远朝着阳光，每一束阳光都闪着希望的光芒。（图片来自我航六千里）#科技强军 航天报国#	2023-06-29
434	4917639020024290	来自#航天人的多巴胺穿搭# ，你pick哪一款？#点赞中国航天人# （中国航天科工六院）中国航天科工的微博视频	2023-06-28
435	4917553963467429	【#万吨大驱南昌舰下水6周年#】2017年6月28日，055型驱逐舰1号舰在上海江南造船厂下水；2020年1月12日，它正式入列！它就是055型驱逐舰首舰南昌舰，舷号101！看南昌舰航拍大片↓为“万吨大驱”点赞！@央视军事 央视军事的微博视频	2023-06-28
436	4917527090823806	#航小科晨语# 愿你能做自己的太阳，与山川湖海为伴，自信勇敢，保持善良。（图片来自我航张博）#科技强军 航天报国#	2023-06-28
437	4917366520021082	#航小科夜话# 做喜欢的事情，奔赴真实简单的生活。晚安~	2023-06-27
438	4917147060930761	#航小科晨语# 生如夏花，不负韶华。早安（图片来自我航六院）#科技强军 航天报国#	2023-06-27
439	4917004127966136	#航小科夜话# 一切美好的愿望，不是在等待中拥有，而是在奋斗中争取。（图片来自我航张博）	2023-06-26
440	4916896607245002	【2022年度中央企业改革三年行动重点任务考核A级企业名单公布 航天科工在列】根据《中央企业改革三年行动重点任务考核实施方案（试行）》和《中央企业改革三年行动重点任务考核指标表（2022版）》，经审定，现将2022年度中央企业改革三年行动重点任务考核A级企业名单通报如下。@国资小新	2023-06-26
441	4916784342501714	#航小科晨语# 内心缤纷，哪里都是多巴胺。早安（图片来自我航唐诗）#科技强军 航天报国#	2023-06-26
442	4916644256157632	#航小科夜话# 愿你安睡静心无忧，醒时清风徐来。（图片来自我航郝振山）	2023-06-25
443	4916466572855448	【缅怀！#邓稼先诞辰99年#】“做好了这件事情，这一生就过得很有价值，就是为它死也值得！”邓稼先曾为核事业隐姓埋名28年，半辈子默默无闻，一生无怨无悔。在物质匮乏、技术落后的情况下，他和同事们顶着压力造出中国第一颗原子弹。今天，邓稼先诞辰99周年，缅怀，致敬！ @人民日报	2023-06-25
444	4916423447806106	#航小科晨语# 坚持热爱，新的一天，继续灿烂。早安！ #科技强军 航天报国#	2023-06-25
445	4916295399636993	#航小科夜话# 生活之所以耀眼，是因为磨难与辉煌同时出现。晚安～（图片来自三院）	2023-06-24
446	4916077739639769	#航小科晨语# 心怀热爱，认真生活，每一天都值得期待。（图片来自我航六千里）#科技强军 航天报国#	2023-06-24
447	4915752576486983	画面公开！轰﹣6K海上低空飞行，驱离外方船只↓↓（人民日报） 共青团中央的微博视频	2023-06-23
448	4915718037177440	#航小科晨语# 每一份坚持都是成功的积累。（图片来自六院）#科技强军 航天报国#	2023-06-23
449	4915493758049847	【奋斗者最出“粽”！】农历五月初五是中国传统节日#端午#节。说到端午，大家都会联想到“同舟共济、激流奋进”的赛#龙舟#，端午文化背后的底色是团结、是奋斗、是拼搏。节日期间，很多航天人依然坚守在各自岗位上，一起看看他们的出“粽”画面！（中国航天科工二院空间工程总体部）	2023-06-22
450	4915345700425217	今日#端午节# ，#端午安康#，愿你顺遂吉祥，彩线轻缠，好运连连~[粽意你] @微博政务 @文旅之声	2023-06-22
451	4915192192041382	#航小科夜话# 别担心前进的路太远，每进一步都会有惊喜。（图片来自我航郝振山）	2023-06-21
452	4915112622424451	今日#夏至# ，北半球一年中白昼最长的日子，我们的队伍向太阳！（航天三江火箭公司）#点赞中国航天人# 中国航天科工的微博视频	2023-06-21
453	4914988651381251	#航小科晨语# 【今日#夏至# 】日久天长，如夏而至。	2023-06-21
454	4914827291526028	#航小科夜话# 端午节就要到，你选甜粽子还是咸粽子？评论区聊聊~	2023-06-20
455	4914729426357195	“哎，我还有大力神功呢！”那年看太空授课的孩子，都已经长大了。#中国首次太空授课10周年# 完整回顾↓↓↓@我们的太空 我们的太空的微博视频	2023-06-20
456	4914627593110635	#航小科晨语# 没有太晚的开始，现在就开始行动。生活从不亏待努力向上的人。（图片来自我航张彤）#科技强军 航天报国#	2023-06-20
457	4914404748954146	【又有新视角打开#空间站看地球# 】要素齐备！让你一次性看到实验舱、神舟、天舟、机械臂与地球同框的罕见画面。逆时针旋转90°，“食用”效果更佳！#神舟十六号# @载人航天小喇叭 载人航天小喇叭的微博视频	2023-06-19
458	4914304363792160	【中国航天科工集团有限公司副总经理调整】2023年6月19日上午，中国航天科工集团有限公司党组召开会议，通报了中央组织部有关决定：王长青同志任中国航天科工集团有限公司副总经理、党组成员；免去魏毅寅同志的中国航天科工集团有限公司副总经理、党组成员职务。相关职务任免按有关法律和章程办理。	2023-06-19
459	4914265129750145	#航小科晨语# 愿你有坚如磐石的信念，有无问西东的勇气。（图片来自我航张博）#科技强军 航天报国#	2023-06-19
460	4913904712418176	【#爸爸的爱是想给你全世界#】在儿时爸爸的手影里，你曾看到过整个世界。如今的你，与世界交手多年，是否兴致盎然、光彩依旧？如果累了，别忘了停下来，回头和他说声：我想你了爸爸。爸爸永远都在你身后。 #父亲节# @人民日报	2023-06-18
461	4913595358118512	【#航母福建舰下水一周年#】辽宁舰，舷号16，我国首艘航空母舰；山东舰，舷号17，我国首艘国产航母；福建舰，舷号18，我国首艘弹射型航母……一年前的今天，福建舰下水，人民海军从此迈进了“三航母”新时代。@央视军事 央视军事的微博视频	2023-06-17
462	4913558251375991	【骄傲点赞！#617神氢气爽有福来#】56年前的今天，我国第一颗氢弹爆炸试验成功；2年前的今天，神舟十二号载人飞船奔向太空；1年前的今天，我国第三艘航母福建舰下水。大国重器，彰显硬核实力！分享#大国重器跨越时空超燃瞬间#↓↓为中国加油！@央视新闻 @央广军事 央广军事的微博视频	2023-06-17
463	4913539757639137	#航小科晨语# 生活总是有甜有苦，但好的心情会给你更多动力。周末快乐，早安～ #科技强军 航天报国#	2023-06-17
464	4913387605328833	#航小科夜话# 勤于思考，勇于实践，脚踏实地走好每一步。晚安~ （图片来自我航郝振山）	2023-06-16
465	4913182667445229	#航小科晨语# 世界的模样，取决于你凝视它的目光，自己的价值取决于你的追求与心态。#科技强军 航天报国#	2023-06-16
466	4913016993480859	#航小科夜话# 【开工啦！#空间辐射装置出舱# 】神舟十六号“博士乘组”进入空间站约两周的时间内，迅速开展了物资整理、载荷出舱等大量工作。快来看看三位高学历航天员在轨进行空间辐射生物学装置出舱工作，迅速进入工作状态！@载人航天小喇叭 载人航天小喇叭的微博视频	2023-06-15
467	4912876453629299	【三年了，#永远不忘清澈的爱#】2020年6月15日，陈红军、陈祥榕、肖思远、王焯冉壮烈牺牲。一句“清澈的爱，只为中国”，传遍中华大地。#陈红军陈祥榕肖思远王焯冉牺牲3年了#↓↓转发，铭记，致敬英雄！@人民日报 人民日报的微博视频	2023-06-15
468	4912811547822867	#航小科晨语# 愿你有无畏前行的勇气，向着阳光，继续努力。#科技强军 航天报国#	2023-06-15
469	4912453810914940	#航小科晨语# 为眼前的每分每秒去努力，充盈内心，把握当下，才能拥有美好未来。（图片来自我航于小鱼）#科技强军 航天报国#	2023-06-14
470	4912269659998724	【太空神剧上新！带你看空间站全新构型】天宫TV第五季重磅来袭！“博士乘组”开启在轨全新内容。今天让我们从中国空间站开启旅程，随着机械臂第一视角看看空间站全新的三舱三船构型！#天宫TV第五季##神舟十六号# @载人航天小喇叭 载人航天小喇叭的微博视频	2023-06-13
471	4912086516241327	#航小科晨语# 前路漫漫，道阻且长，你始终坚定走在路上。（图片来自我航郝振山）#科技强军 航天报国#	2023-06-13
472	4911723108896563	#航小科晨语# 对每一件热爱的事物全力以赴，时光一定会让你满载而归。（图片来自我航彭博）#科技强军 航天报国#	2023-06-12
473	4911576924819805	#航小科夜话# 永远相信美好的事情即将发生，晚安~（图片来自@羡壶_九大云间客）	2023-06-11
474	4911533408128370	【#神舟十号10周年#】10年前的今天，2013年6月11日，航天员聂海胜、张晓光、王亚平，搭乘神舟十号飞船飞往太空↓↓↓ 我们的太空的微博视频	2023-06-11
475	4911520217042528	【双倍幸运！#北京雨后双彩虹横跨天空#�】#北京夏天双彩虹# 今天傍晚，一阵急雨过后，北京天空架起双彩虹。两道绚丽的彩虹宛若七色彩带，横亘在湛蓝的天空中，梦幻又美好↓↓分享初夏的双倍幸运，愿你好运连连，所求皆如愿！@央视新闻	2023-06-11
476	4911359432852714	#航小科晨语# 人生路漫长而多彩，在阳光中学会欢笑，在阴云中学会坚强。早安！（图片来自我航六千里）#科技强军 航天报国#	2023-06-11
477	4911006256203888	#航小科晨语# 周六快乐，早安！（图片来自我航彭博）#科技强军 航天报国#	2023-06-10
478	4910705481879833	#快舟一号甲运载火箭发射成功记录#上新！#为中国航天点赞# ！	2023-06-09
479	4910700651349245	【现场视频！#快舟一号甲火箭成功发射龙江三号试验卫星#】2023年6月9日10时35分，命名为“快舟·锐科激光号”的快舟一号甲固体运载火箭在酒泉卫星发射中心点火升空。戳视频，以绝佳视角感受发射现场！（视频：李裕祥 胡军）#科技强军 航天报国# 中国航天科工的微博视频	2023-06-09
480	4910640981871415	#航小科晨语# 你越怕、越担心、越不敢迈步，厄运越会降临；你越乐观、越积极、越是勇敢面对，好运就会来到。（图片来自我航于小鱼）#科技强军 航天报国#	2023-06-09
481	4910484496583274	#航小科夜话# 心在哪里，收获就在哪里。人这一生能力有限，但是努力无限。晚安～	2023-06-08
482	4910272932745353	【航小科晨语】#高考第二天#，祝同学们继续稳定发挥，一切顺利。新起点就在前方！#高考助威团#	2023-06-08
483	4910051229962443	【“圆梦乘组”与“博士乘组”的梦幻联动时刻！】神十五与神十六乘组共同在轨工作生活了约5天的时间，看两个乘组在轨“梦幻联动”的精彩画面，以及依依挥别的动人瞬间，你泪目了吗！#神舟十五号##神舟十六号# @载人航天小喇叭 载人航天小喇叭的微博视频	2023-06-07
484	4909912033330877	#高考助威团# 自信心下妙笔生花，好状态下能力挥洒。今天高考，愿考生乘风破浪，金榜题名！#航小科晨语#	2023-06-07
485	4909709386058517	#国家队的高考祝福# 逐梦扬帆，成就未来！祝所有考生乘梦想之舟，一飞冲天！#高考助威团# @国资小新 @微博政务	2023-06-06
486	4909575176459616	#今日芒种仲夏开始# | 愿你“芒”有所获，“种”有所得。	2023-06-06
487	4909559900275563	【#天舟五号与空间站再次交会对接# 】前期撤离空间站组合体、已独立在轨飞行33天的天舟五号货运飞船，于北京时间2023年6月6日3时10分，完成与空间站组合体再次交会对接。目前，空间站组合体状态良好，后续将继续按计划开展各项工作。（中国载人航天）	2023-06-06
488	4909550014300195	#航小科晨语# 你就是自己的锦鲤，你就是自己的好运。早安！（图片来自我航张彤）#科技强军 航天报国#	2023-06-06
489	4909303302193779	【#神十六乘组计划11月回家#】据中国载人航天工程办公室副主任林西强介绍，目前，正在空间站的神舟十六号3名航天员计划于今年11月返回东风着陆场。在他们返回前，将迎来神舟十七号的来访对接。据悉，#神舟十七号计划10月发射#，飞行乘组仍由3名航天员组成。@央视军事 央视军事的微博视频	2023-06-05
490	4909191242449437	#航小科晨语# 心怀理想，脚踏实地，与美好不期而遇。（图片来自我航@羡壶_九大云间客 ）#科技强军 航天报国#	2023-06-05
491	4908896391793043	#神舟十五号返回# 神舟十五号航天员乘组平安抵京。（央视新闻客户端）	2023-06-04
492	4908801990329716	#神舟十五号返回# 【#圆梦乘组在地球接力感觉良好#】“我们感觉都很好，状态很好，身体很好！” 欢迎回家！@央视新闻 央视新闻的微博视频	2023-06-04
493	4908798495949047	安全着陆！神舟十五号，欢迎回家！#神舟十五号返回# 中国航天科工的微博视频	2023-06-04
494	4908795338162307	【直播！一起迎接#神舟十五号返回#】神舟十五号航天员乘组已完成全部既定任务，将于6月4日乘坐神舟十五号载人飞船返回东风着陆场。着陆场及各参试系统已做好迎接航天员回家的各项准备。关注直播，一起欢迎神舟十五号航天员乘组回家！#神舟十五号# 载人航天小喇叭的微博视频	2023-06-04
495	4908643738717425	#神舟十五号返回# 【#神十五航天员返回前写了一封回信#转发收信】还记得你寄去“天宫”的梦想吗？神十五乘组明日返回地球。回家前，航天员费俊龙从“天宫”发出回信：只有继续全力以赴，梦想才能起飞。转发写下你的梦想↓↓中国空间站期待你的来信！@人民日报 人民日报的微博视频	2023-06-03
496	4908503111833265	#安全生产月# 【注意！乘坐电梯，这些行为很危险】安全和我们每个人的生活息息相关，守护安全就是保障我们最“稳”的幸福。#人人讲安全个个会应急# 电梯安全在身边，戳视频，get乘坐电梯的正确做法！（中国航天科工二院二部） 中国航天科工的微博视频	2023-06-03
497	4908451430401178	【#中国空间站钥匙交接了# 】神舟十五、神舟十六号乘组经过三天时间的在轨交流，两乘组航天员均认为符合交接条件。神十五：后面就看你们的啦！#神舟十五号返回# @载人航天小喇叭 载人航天小喇叭的微博视频	2023-06-03
498	4908200593982805	#迎接神十五乘组回家#【#东风着陆场准备就绪待神十五归航# 】按预定计划，神舟十五号航天员乘组将于近日返回东风着陆场。目前，东风着陆场已准备就绪，全力打造航天员进出太空最可靠、最安全、最温暖的航天港，迎接航天员回家。@新华社 新华社的微博视频	2023-06-02
499	4908104204421016	#航小科晨语# 真正能让你走远的，往往都是积极自律努力。早安！ （图片来自我航六千里）#科技强军 航天报国#	2023-06-02
500	4907740697462235	#航小科晨语# 六月你好！今天是#六一儿童节# 祝所有小朋友和童心未泯的你节日快乐。 （图片来自我航张彤）	2023-06-01
501	4907501357895693	【#如何为神十六航天员打造惬意太空生活# 】昨天，航天员景海鹏、朱杨柱、桂海潮随#神舟十六号# 出征，开启新的太空之旅。中国航天科工航天三江有几位“幸运儿”陪航天员一起上了天，让航天员的“太空之旅”更惬意~戳图，认识一下它们！（航天三江）	2023-05-31
502	4907457946326017	【#一图速览神十六载人飞行任务看点#】#神舟十六号# 载人飞船发射取得圆满成功，中国空间站全面建成后首次载人飞行任务开启。整个飞行任务有何看点？戳图↓↓一起来看。@新华社	2023-05-31
503	4907386168937529	【#博士乘组出征精彩瞬间合集# 】飞天前桂海潮咧出大白牙和队友击掌，信心满满；火箭稳稳发射升空，激动人心！昨天，#神舟十六号# 抵达空间站，中国航天留下又一个高光时刻。一起重温出征精彩瞬间↓↓@央视新闻 央视新闻的微博视频	2023-05-31
504	4907168682483406	【现场视频：#航天员见面后紧紧握手#】“老哥好！欢迎！太激动了！”#神十五神十六航天员全家福#，属于中国航天的仪式感，转存见证！@央视新闻 央视新闻的微博视频	2023-05-30
505	4907141644943544	【#航天精神的传承穿越时光# 】航天精神像一束光穿越了时光，第七个全国#科技工作者日# 致敬每一位科技工作者！致敬心中的每一束光！ 中国航天科工的微博视频	2023-05-30
506	4907116235591662	【清澈的爱，只为中国！航天青年请查收】筚路蓝缕逐梦想，玉汝于成铸荣光，奏响“清澈的爱，只为中国”的时代青春最强音！谨以此歌献给一代代不负时代重托的航天青年。#科技工作者日##点赞中国航天人# 中国航天科工的微博视频	2023-05-30
507	4907034102728469	【祝贺！ #神舟十六号大红屏# 点亮 】#神舟十六号发射# 圆满成功，一起点赞中国航天！	2023-05-30
508	4907032178065950	刚刚，#神舟十六号#点火升空。戳视频，看#神舟十六号发射# 瞬间！预祝此次任务圆满成功！ 中国航天科工的微博视频	2023-05-30
509	4907029892435416	【#神舟十六号# 升空瞬间转发见证！】点火升空，叩问苍穹！传递祝福，平安顺利！#神舟十六号发射#	2023-05-30
510	4906862299843569	#航小科夜话# 【快来收藏神十六乘组三位“型男”的训练精彩瞬间】#神舟十六号# 航天员乘组已经正式公布，由指令长景海鹏、航天飞行工程师朱杨柱、载荷专家桂海潮3名航天员组成。看航天员们背后默默付出了多少努力，才走到大家眼前。明天，一起期待！预祝此次任务圆满成功！（中国载人航天）	2023-05-29
511	4906731030970793	【#博士乘组#地面训练精彩画面】神舟十六号航天员乘组正式公布。航天驾驶员、指令长景海鹏四探苍穹，航天飞行工程师朱杨柱和载荷专家桂海潮也迎来第三批航天员的“首秀”！快来看看三位航天员的地面训练精彩集锦。#神舟十六号#@载人航天小喇叭 载人航天小喇叭的微博视频	2023-05-29
512	4906689994686860	【#神舟十六号# 新闻发布会】中国空间站应用与发展阶段飞行任务总指挥部定于北京时间5月29日上午9时，在酒泉卫星发射中心召开神舟十六号载人飞行任务新闻发布会，通报此次任务有关情况。#神舟十六号近日择机发射# 载人航天小喇叭的微博视频 神舟十六号载人飞行任务新闻发布会	2023-05-29
513	4906660592879384	【#神十六航天员公布#】经空间站应用与发展阶段飞行任务总指挥部研究决定，神十六瞄准明日9时31分发射。#神舟十六号# 飞行乘组由航天员景海鹏、朱杨柱和桂海潮组成，景海鹏担任指令长。一起为中国航天加油！@央视新闻	2023-05-29
514	4906653911352645	#航小科晨语# 生活向阳人生向暖，每天都是幸福的起点。新的一周，早安｡ #科技强军 航天报国# （图片来自我航彭博）	2023-05-29
515	4906408548762175	【#神舟十六号# 完成全区合练 各系统准备就绪】5月28日，神舟十六号载人飞船发射任务组织全区合练。目前，发射任务各系统已经完成了相关功能检查，并做好发射前的各项准备工作。（央视新闻客户端）#点赞中国航天人#	2023-05-28
516	4906332580222251	【#MU9191顺利起飞#】刚刚，国产大飞机C919执飞的首个商业航班MU9191从上海虹桥国际机场顺利起飞，到达地为北京首都国际机场。这是一次载入史册的飞行，一起见证！#中国人终于要坐上国产大飞机#（人民日报客户端） 人民网的微博视频	2023-05-28
517	4906321331359837	【看！这是酒泉卫星发射中心的“五月天”】你有没有见过酒泉卫星发射中心的“五月天”，快来，这里的五月美景不容错过！（中国载人航天）#神舟十六号##点赞中国航天人#	2023-05-28
518	4906011946650839	据央视新闻报道，#神舟十六号# 任务，发射场系统已展开全系统发射演练已经开始期待#神舟十六号大红屏#了↓↓↓@我们的太空 我们的太空的微博视频	2023-05-27
519	4905929449407363	#航小科晨语# 将你梦藏在心里，行动落于脚下，用柔软的眼光看世界，用温暖的心面对生活。早安 #科技强军 航天报国# （图片来自我航于小鱼）	2023-05-27
520	4905772893079152	#航小科夜话# 知进退，明得失，做好自己，热爱生活！晚安（图片来自我航六千里）#科技强军 航天报国#	2023-05-26
521	4905697550273558	【#海陆空联合登陆演练现场超燃#】舰载直升机起飞、野马气垫艇出坞、两栖装甲火力全开、特战小队机降破袭……075型两栖攻击舰安徽舰与海军陆战队联合训练，海陆空联合登陆现场画面超燃↓ @央视军事 央视军事的微博视频	2023-05-26
522	4905567929500667	#航小科晨语# 所有的幸运都是努力埋下的伏笔。（图片来自我航唐诗）#科技强军 航天报国#	2023-05-26
523	4905300547866289	【#你能看出几个国家的飞机# 】5月23日，为期5天的第十六届兰卡威国际海事和航空展在马来西亚兰卡威机场开幕。中国空军八一飞行表演队蓝天之上劲舞“中国风”，为现场观众带来了极具冲击力的视觉盛宴。问题来了！飞行表演现场你还能看出几个国家的飞机？@央视军事 央视军事的微博视频	2023-05-25
524	4905204938705052	#航小科晨语# 一日之计在于晨，带着正能量去生活，满心欢喜拉开美好一天的序幕！#科技强军 航天报国# （图片来自我航六千里）	2023-05-25
525	4904880483075180	【 “神十六”就位！感受“神箭”的恢宏气势】5月22日，#神舟十六号# 载人飞船与长征二号F遥十六运载火箭组合体已转运至发射区。“神十六”就位！戳图感受它的恢宏气势！ @载人航天小喇叭	2023-05-24
526	4904841757593796	#航小科晨语# 心里住着太阳，日子才会清透明亮。（图片来源于@羡壶_九大云间客 ） #科技强军 航天报国#	2023-05-24
527	4904573196045365	【高清画面回顾#神舟十六号垂直转运# 精彩瞬间】目前，#神舟十六号# 船箭组合体已转运至发射区，计划近日择机实施发射。回顾垂转期间的精彩瞬间，看这场属于载人航天的盛况，让我们持续关注神舟十六号载人飞行任务的后续消息！@载人航天小喇叭 载人航天小喇叭的微博视频	2023-05-23
528	4904508025736146	【神十五和神十六两个乘组将在轨交接】按计划，#神舟十六号# 飞船发射之后，神十五和神十六两个乘组将会师空间站，也将是中国空间站的第二次两个乘组在轨交接。目前在轨的神舟十五号乘组已经做好了迎接神舟十六号飞船的准备。@中国军视网 中国军视网的微博视频	2023-05-23
529	4904479642615888	#航小科晨语# 每一次努力都为幸运埋下伏笔。早安！#科技强军 航天报国#	2023-05-23
530	4904240721431479	【#神舟十六号# 船箭组合体转运至发射区】北京时间2023年5月22日，神舟十六号载人飞船与长征二号F遥十六运载火箭组合体已转运至发射区。目前，发射场设施设备状态良好，后续将按计划开展发射前的各项功能检查、联合测试等工作，计划近日择机实施发射。@载人航天小喇叭	2023-05-22
531	4904217887906632	#航小科科普# 【#载人航天常见术语知识帖# 货运飞船篇】不久前，天舟六号货运飞船成功发射，给“天宫”送去了满满的物资。关于天舟货运飞船的“专有名词”你了解多少？一起看看！@载人航天小喇叭	2023-05-22
532	4904160510611363	【#想他们的时候就抬头望望星空#】一位躬耕田野，一稻济天下；一位无影灯下，肝胆两昆仑。两年前的今天，袁隆平、吴孟超院士回到了永远闪耀的8117星和17606星。想念的时候，就抬头望望星空，他们一直都在。 #纪念袁隆平吴孟超# @人民日报	2023-05-22
533	4904118159937057	#航小科晨语# 你不能遇见明天，但你可以珍惜当下的每一天。新的一周，早安！#春暖花开在路上# （图片来自我航彭博）	2023-05-22
534	4903755419747065	#航小科晨语# 今日小满，熟夏渐来，收获渐满。#521#	2023-05-21
535	4903463165624983	【#这是我爱你的方式# 快舟是懂浪漫的】让彩虹圈将你围绕，给你云霄飞车和举高高的同步体验，从戈壁到山谷，从炎夏到白雪，给你永不失联的爱~（航天三江火箭公司）#520多远都要在一起#	2023-05-20
536	4903419632421127	#这是我爱你的方式##520多远都要在一起# 阔步星辰大海，逐梦浩宇苍穹。今天，我和@中国船舶 一起硬核表白祖国，探索永不止步。 @微博政务	2023-05-20
537	4903412079003045	#这是我爱你的方式##520多远都要在一起# 科技强军，航天报国！今天，我和@中国船舶 硬核表白祖国，共同守护国家安全。 @微博政务	2023-05-20
538	4903394320321631	#航小科晨语# 【爱身边的人，也记得爱自己[520]】很少有人能做到完美无暇。不必过多在意别人的看法，每个人都可以有自己的独特“活法”。接纳自己，保持微笑，自信的你真的不一样。敢于突破，不断超越，让自己成为更优秀的人。9个方法，让你的生活充满幸福感↓↓早安。 @人民日报	2023-05-20
539	4903029630043746	#航小科晨语# 你对生活有多热情，生活就会回馈你多少精彩。 #春暖花开在路上#	2023-05-19
540	4902663076709726	#航小科晨语# 命运不会偏袒任何人，却会眷顾一直朝着光亮前进的人。#春暖花开在路上#	2023-05-18
541	4902303842963251	#航小科晨语# 心里阳光明媚，走到哪都是晴天，早安。#春暖花开在路上#	2023-05-17
542	4901944826791058	#航小科晨语# 最好的时光在路上，一路向阳，早安。#春暖花开在路上#	2023-05-16
543	4901717131136545	【#火星大地上的中国地名#】2022年3月，国际天文学联合会将天问一号着陆点附近的22个地理实体，以中国历史文化名村名镇命名。其中既有西柏坡、古田等革命圣地，也有窑店、古绛等古迹遗址，还有周庄、漠河等旅游胜地。今天，天问一号着陆火星两周年，看看#谁的家乡上火星了#！ @人民日报	2023-05-15
544	4901674055632437	#航小科科普# 【#什么样的陀螺能上天# 】陀螺能上天？没错，它就是光纤陀螺，是一种能准确测定载体运动角速度的传感器，被广泛应用于各种载体的运动测量、姿态稳定和导航控制方面。戳图了解↓↓（航天三江）	2023-05-15
545	4901581340021219	#航小科晨语# 拥抱晨光，与美好不期而遇。新的一周，早安！#春暖花开在路上# （图片来自我航芳梅）	2023-05-15
546	4901222824281395	【#有一种爱是妈妈的碎碎念#】“少玩点手机”“穿好秋裤别着凉”“有事就给妈打电话”“你就是最棒的”……妈妈的爱，藏在一句句唠叨中，由耳入心，我们全都明白！今天#母亲节#，一起祝福她。@央视新闻	2023-05-14
547	4900882904518696	【#航天科工高端装备助航天员实现水果自由# 】#天舟六号# 快递小哥再出发，携带的大量水果如何保鲜？作为太空冰箱的核心保温材料，中国航天科工三院306所研制的这个高端装备大显身手……戳视频↓↓一探究竟！ 中国航天科工的微博视频	2023-05-13
548	4900862604088297	#航小科晨语# 花自向前开，人自向前走，愿你我不负好时光。周末快乐~#春暖花开在路上#	2023-05-13
549	4900638351168505	【纯享#天舟六号完成交会对接#与航天员转运物资精彩画面】多机位回顾天舟六号货运飞船与中国空间站对接超精彩画面，天舟与日辉共同闪耀在浩瀚太空。独家放出航天员第一视角进入天舟六号画面，看航天员查收了哪些“宇宙快递”？#天舟六号货运飞船# @载人航天小喇叭 载人航天小喇叭的微博视频	2023-05-12
550	4900491575952540	【#汶川地震15年了#，祝福汶川】15年前，我们生死不离，15年后，这里生生不息。今天，铭记#5121428#。缅怀逝者，致敬重生，勇毅前行！@人民日报	2023-05-12
551	4900252786100887	【图解｜#天宫收到新快递# 】#天舟六号货运飞船全揭秘#戳图↓#天河行舟载梦远航# @新华社	2023-05-11
552	4900131231239208	#航小科晨语# #天舟六号# 发射取得圆满成功，接下来你还有哪些期待？#春暖花开在路上#	2023-05-11
553	4899968823595010	#天舟六号变身夜空中小灯泡#【转存震撼图片！#天舟六号一支穿云箭点亮夜空#】#天舟六号发射#	2023-05-10
554	4899967091085748	#天舟六号发射#【转发震撼瞬间！#天舟六号发射火焰点亮云层#】加油！中国航天！#天舟六号发射升空瞬间#央视新闻的微博视频	2023-05-10
555	4899942135235916	【直播看火箭发射！�#天舟六号发射#】“太空快递小哥”天舟六号瞄准北京时间今日21时22分发射。一起为中国航天加油！@央视新闻 央视新闻的微博直播	2023-05-10
556	4899880046171267	【#天舟六号# 货运飞船将于今日发射】目前，长征七号遥七运载火箭已完成推进剂加注，瞄准北京时间2023年5月10日21时22分，在我国文昌航天发射场发射天舟六号货运飞船。#天舟快递使命必达# @载人航天小喇叭	2023-05-10
557	4899769846335325	#航小科晨语# 有两种光最闪耀，一种是阳光，一种是我们努力的模样。#春暖花开在路上# （图片来自我航屈彤）	2023-05-10
558	4899476483082160	【你有一个大快递已揽件！#天舟六号已准备就绪#】今天，天舟六号完成发射前全区合练，各系统完成#天舟六号发射#前的准备工作。天舟六号是“圆梦乘组”在轨迎接的第一艘飞船，三名航天员已做好准备，静候天舟六号的到来。一起期待！@央视新闻 央视新闻的微博视频	2023-05-09
559	4899446721347629	【收藏！#天舟六号# 船箭组合体垂直转运美图】天河行舟，行将致远，奔赴寰宇，筑梦天宫。日前，天舟六号货运飞船与长征七号遥七运载火箭组合体垂直转运至发射区，一波垂直转运美图来袭，速度收藏。一起祝福此次任务圆满成功！#天舟六号货运飞船# @载人航天小喇叭	2023-05-09
560	4899408116976381	#航小科晨语# 晨光如约而至，新的一天有新的风景。努力扬帆，奔赴远方。（图片来自我航彭博）#春暖花开在路上#	2023-05-09
561	4899087725367824	【#我国可重复使用试验航天器成功着陆#】我国在酒泉卫星发射中心成功发射的可重复使用试验航天器，在轨飞行276天后，于5月8日成功返回预定着陆场。此次试验的圆满成功，标志着我国可重复使用航天器技术研究取得重要突破，后续可为和平利用太空提供更加便捷、廉价的往返方式。@新华社	2023-05-08
562	4899047276282930	#航小科晨语# 新的一周从#世界微笑日# 开始，给自己一个大大的微笑，向阳而生，逐光而行。（图片来自我航@Mac_Even ）	2023-05-08
563	4898729280674172	【择日发射！#天舟六号# 垂转至发射区】北京时间2023年5月7日，#天舟六号货运飞船# 与长征七号遥七运载火箭组合体垂直转运至发射区。目前，文昌航天发射场设施设备状态良好，后续将按计划开展发射前的各项功能检查、联合测试等工作，计划于近日择机实施发射。 @载人航天小喇叭	2023-05-07
564	4898687303813168	#航小科晨语# 治愈生活的良方，就是保持对生活的热爱。#春暖花开在路上#	2023-05-07
565	4898319145370890	#立夏# 当微雨不再带来寒冷，小荷慢慢露出尖角，石榴花怒放如画，夏天也悄然而至！#航小科晨语#	2023-05-06
566	4898091432678014	#国家队版挖呀挖# 在长长的科研路上挖呀挖呀挖，造大大的火箭，造福人类呀。（航天三江）@国资小新 @微博政务 中国航天科工的微博视频	2023-05-05
567	4898014982572930	#国家队版挖呀挖# 在蓝蓝的天上挖呀挖呀挖，点燃烟花直射苍穹齐唰唰，豺狼虎豹来了都不怕，科技强军航天报国顶呱呱。@国资小新 @微博政务	2023-05-05
568	4897956467314568	#航小科晨语# 生活明朗，万物可爱，一切美好正在向你奔赴而来。#春暖花开在路上#	2023-05-05
569	4897696320849427	【#中国火箭军发布超燃宣传片# 】 #五四青年节# ，中国火箭军发布超燃宣传片《志向》，中国火箭军，承五四之心，捍万众一志。@东风快递 @中国火箭军 东风快递的微博视频	2023-05-04
570	4897595057242354	今天，#五四青年节# ，愿你不负韶华，奋勇前行！#航小科晨语# （图片来自我航彭博）	2023-05-04
571	4897234254565024	#航小科晨语# 【#10首关于青春的歌#，你都听过吗？】《有我》《年轻的战场》《蜗牛》…哪一首陪伴你度过青春岁月？明天五四青年节，愿你有绝不低头的倔强，拥有对答世界的声量。加油！@人民日报 人民日报的微博视频	2023-05-03
572	4897067828255230	#航小科夜话# 【见者好运！#延时看天琴座流星雨划过夜空#】近期，内蒙古扎赉特旗神山上空繁星流转，偶有天琴座流星雨划过天际，转瞬即逝，梦幻唯美。天地之间，静谧无垠，引人无限遐想。@荔枝风景线 荔枝风景线的微博视频	2023-05-02
573	4896936899118362	#一起晒出劳动者的手# 【航天工作者中的退役军人——王晓明】现在中国航天科工三院254厂精密制造车间从事钳工，有着34年工龄的王晓明，曾在黑龙江省松花江地区武警支队宾县中队服役3年。这是王晓明正在对加工产品进行自检。致敬老兵！致敬每一位为梦想拼搏的劳动者! #最美工作照# @中国退役军人	2023-05-02
574	4896549350411775	#最美工作照# “五一”国际劳动节来临之际，弘扬劳模精神、劳动精神、工匠精神，一起致敬大国工匠，致敬劳动者！（航天三江）#科技强军 航天报国# 中国航天科工的微博视频	2023-05-01
575	4896342822095492	#航小科夜话# 山海自有归期， 风雨自有相遇。晚安~ #五一劳动节#	2023-04-30
576	4895780986686316	#航小科晨语# 人生漫长也短暂，不辜负每一个今天。#春暖花开在路上#	2023-04-29
577	4895623243893751	#航小科科普#【在轨两年，无容器柜的工作小结 】在中国空间站天和核心舱在轨运行将满两周年之际，为你介绍舱内无容器材料实验柜中正在进行的主要实验项目，看看科学家们正在开展哪些研究！@载人航天小喇叭 #航小科夜话#	2023-04-28
578	4895557468553742	【#中国海军撤侨时的催泪喊话#：“我们来了你们安全了” 】有一种自豪，叫“归途很远，祖国很近”。有一种平安，叫“登舰即是安全回家”！这是中国海军第三次派军舰执行海外撤离任务。#女孩登上撤侨军舰时忍不住哭了#↓↓ @人民日报 人民日报的微博视频	2023-04-28
579	4895425687716114	#航小科晨语##还有1天就放假了#，你怎么安排？（图片来自我航屈彤）	2023-04-28
580	4895077815812173	【纯享版!18分钟#中国空间站慢直播# 精彩回顾】“格物致知，叩问苍穹”，在#第八个中国航天日# ，约四个小时的中国空间站首次慢直播让大家超乎想象的舒适。如果你想再次回顾，这18分钟集合了本次慢直播的精彩画面，再来一起欣赏吧！ 载人航天小喇叭的微博视频	2023-04-27
581	4895057285483438	#航小科晨语# 所有的好运背后，都藏着日积月累的努力。早安，加油！#春暖花开在路上# （图片来自我航彭博）	2023-04-27
582	4894790766561593	【#身为航天人必打卡的十件事# 】提起航天人，脑海中浮现的总是他们严肃认真的模样，带你盘点那些身为航天人必打卡的事，了解航天人真实的工作与生活！（中国航天科工二院）#科技强军 航天报国# 中国航天科工的微博视频	2023-04-26
583	4894699486184189	#航小科晨语# 五一出行你会选哪个？ #春暖花开在路上# 网页链接	2023-04-26
584	4894542446985832	#航小科夜话# 选一个方向，定一个时间，剩下的只管努力和坚持，时间会给我们最好的答案。	2023-04-25
585	4894362616468347	#点赞中国航天人# 初心如磐，笃行致远，中国航天科工航天建设牢记航天报国初心，一往无前踏上发展新征程。（航天建设）#科技强军 航天报国# 中国航天科工的微博视频	2023-04-25
586	4894107861784593	#星宇探索奇妙之旅# 太空之问，只要你勇于寻找，就一定能找到属于你的答案。（航天三江） 中国航天科工的微博视频	2023-04-24
587	4893978291342155	今年#中国航天日#主场活动主要包括：启动仪式、中国航天大会、第一届#深空探测#国际会议、空天信息产业与商业航天发展研讨会、航天科普系列展览、中国航天文化艺术论坛等活动。#格物致知叩问苍穹# @中国的航天 中国的航天的微博直播	2023-04-24
588	4893973418082915	#航小科晨语# 2023年4月24日，是第八个中国航天日，#一人一句祝福中国航天# （图片来自我航@Mac_Even ）	2023-04-24
589	4893627882406654	【直播：#实验室里的“小宇宙”# 】2023年中国航天日来临之际，和中科院物理所曹则贤研究员一起走进@中国科学技术大学 ，从校史馆到宇宙化学和地球化学同位素实验室，从空间等离子体实验室到空间有效载荷实验室，边走边看，一起领略实验室里的“小宇宙”。@中国的航天 中国航天科工的微博视频	2023-04-23
590	4893613496469027	#航小科晨语# 春日读书正当时，不负难得好时光，今天是#世界读书日# 你读过哪些好书或有哪些好的阅读习惯最值得分享？ （图片来自我航彭博）	2023-04-23
591	4893417145107660	【直播：#下一站深空#】2023年#中国航天日#系列活动——#深空探测实验室#科普直播，围绕深空探测的科学知识、中国深空探测取得的成果和未来方向，为大家带来一场精彩纷呈的科普大餐， 欢迎关注！@中国的航天 @深空探测实验室 中国航天科工的微博视频	2023-04-22
592	4893251263267490	#航小科晨语# 保持乐观向上的心态，努力做更好的自己。 #春暖花开在路上#	2023-04-22
593	4893085031731295	下一站，深空！4月22日（周六）20时，2023年#中国航天日# 系列活动#深空探测实验室# 科普直播要来啦！热爱中国航天的你，一定不要错过哦~ @中国的航天 @深空探测实验室	2023-04-21
594	4892888922065382	#航小科晨语# 过好每一个今天，明天才会更有价值。（图片来自我航李卫）#春暖花开在路上#	2023-04-21
595	4892521312817558	#航小科晨语# 今天，我们迎来了二十四节气中的第六个节气，也是#春天的最后一个节气# ——#谷雨# 。“谷雨春光晓，山川黛色青”，天地已为之一新，一切美好都在提醒我们，不负好光阴！	2023-04-20
596	4892248972198427	【#航天炊事车有多方便# 网友：去哪吃都是#淄博烧烤# 】 美食说走就走！吃货，请上航天炊事车！ 中国航天科工的微博视频	2023-04-19
597	4892187504936127	【抢先看！2023年中国航天日宣传片预告】2022年的中国航天，全年完成64次发射任务，“问天”、“梦天”、“句芒”、“北斗”、“高分”、“天舟”、“神舟”，每一次对太空的叩问，都会开启一段新的探索！#中国航天下一站去哪# #格物致知叩问苍穹# @中国的航天 中国的航天的微博视频	2023-04-19
598	4892159868404695	#航小科晨语# 每天多一点努力，累积的能量能带你向上。（图：中国航天科工二院706所）#春暖花开在路上#	2023-04-19
599	4891990279854117	#航小科夜话# 【#为2023高考生送一句祝福# 】距高考还有50天，努力拼搏，不负青春，高考必胜！ @人民日报	2023-04-18
600	4891797820544102	#航小科晨语# 在热爱中收获成长，在奋斗中收获喜悦。（图片来自我航彭博）#春暖花开在路上#	2023-04-18
601	4891529564913994	#神十五乘组刷新我国单个乘组出舱纪录# 【多个“首次” 空间站科学实验成果丰硕】神舟十五号乘组在轨四个半月的时间里不仅顺利完成了四次出舱活动任务，而且在此期间也开展了一系列科学实验，其中多个项目都属首次。 #点赞中国航天人# @中国军视网 中国军视网的微博视频	2023-04-17
602	4891434891608644	#航小科晨语# 新的一周开始了，早安！（图片来自我航@Mac_Even ）#春暖花开在路上#	2023-04-17
603	4890707871664375	#航小科晨语# 周末快乐！小伙伴们有什么安排？（图片来自中国航天科工二院706所）#春暖花开在路上#	2023-04-15
604	4890565067674207	#中国成功实施陆基中段反导拦截技术试验# 此前，中国政府网、国防部网站已多次公开发布相关试验报道。（国防部网站、中国政府网）	2023-04-14
605	4890547733401532	【中国成功实施陆基中段反导拦截技术试验】2023年4月14日晚，中国在境内进行了一次陆基中段反导拦截技术试验，试验达到了预期目的。这一试验是防御性的，不针对任何国家。#中国成功实施陆基中段反导拦截技术试验# （国防部发布）	2023-04-14
606	4890346792684729	#航小科晨语# 放松心态，努力前行，不辜负每一天。（图片来自我航彭博）#春暖花开在路上#	2023-04-14
607	4889985154555716	#航小科晨语# 愿你带着更好的自己出发，一切问题都能迎刃而解。 #春暖花开在路上#	2023-04-13
608	4889830070420713	#航小科夜话# 【灿烂星河，将宇宙级的浪漫赠与你】人类从第一次仰望星空开始，就未停止过对宇宙的想象与憧憬。今天世界航天日，愿你不限于眼前所见，都能望向星辰大海；愿你一往无前，成为自己仰望的那颗星。（人民日报）	2023-04-12
609	4889737556921266	【#航天员在轨拍祖国美景# 】4月春回大地，从中国空间站看向祖国青藏高原，苍茫无际的大地述说着华夏大地重新绽放的勃勃生机，而从祖国抬头看向中国空间站，那是无垠天空中划过最美的星。@载人航天小喇叭 #点赞中国航天人# 载人航天小喇叭的微博视频	2023-04-12
610	4889622755148755	#航小科晨语# 给时光以生命，星光不问赶路人，时光不负有心人。（图片来自中国航天科工三院）#春暖花开在路上#	2023-04-12
611	4889467682823310	#航小科夜话# 【#世界帕金森病日# 早发现，早预防！为自己和家人转发】不只是老年人，帕金森病是全年龄段都可能发病的疾病。帕金森病的早期诊断率仅26%，许多患者因此错过最佳干预治疗时机。及时识别帕金森病症状，是早期诊断的关键和基础，可避免延误治疗。↓↓↓转存，了解。（人民日报）	2023-04-11
612	4889274467488221	【利剑出鞘！#环台岛演习72小时#】4月8日至10日，中国人民解放军@东部战区 圆满完成环台岛战备警巡和“联合利剑”演习各项任务。战区部队全时待战、随时能战，坚决粉碎任何形式的“台独”分裂和外来干涉图谋。@人民日报 #99秒视频回顾环台岛演习72小时# ↓↓↓ 人民日报的微博视频	2023-04-11
613	4889259888869863	#航小科晨语# 心中有花开，人生春常在。早上好！（图片来自我航@Mac_Even ）#春暖花开在路上#	2023-04-11
614	4889029432578921	【#东部战区演习构建多向围岛锁台态势#】10日，东部战区继续组织#环台岛战备警巡和联合利剑演习#。战区空军出动数十架歼击机，持续位台湾海峡与台岛南北两端战巡进逼，依托联合情报支撑，开展寻歼海空舰机、空中封锁演练，构建多向围岛锁台态势。@央视军事 央视军事的微博视频	2023-04-10
615	4888933911762691	【#航天人春日奋斗图鉴# 】春日千般好，奋进正当时。迎着阳光、伴着花香，航天人以饱满的精神状态奋进在春光里。戳图感受↓↓（航天建设）#科技强军 航天报国#	2023-04-10
616	4888898150601122	#航小科晨语# 日出有盼，日落有念，所有美好，如你所愿。新的一周，加油！（图片来自我航彭博）#春暖花开在路上#	2023-04-10
617	4888538161873997	#航小科晨语# 人生不全是定数，拼搏才能出成绩 。 #春暖花开在路上#	2023-04-09
618	4888228043954008	【#孙家栋院士94岁生日快乐# 】他是我国人造卫星技术、深空探测技术和卫星导航技术的开创者之一，共和国勋章获得者。#国家需要我就去做#！今天，是孙家栋院士94岁生日。祝这位“90后” 健康长寿！#点赞中国航天人# @人民网 人民网的微博视频	2023-04-08
619	4888180408715542	#航小科晨语# 四季有轮回，人间有冷暖，愿你只记欢喜，不记忧。周末快乐！#春暖花开在路上#	2023-04-08
620	4887930482721841	#航小科科普# 【航天员在“太空之家”如何保持清洁卫生】今天是#世界卫生日# ，航天员在“太空之家”如何保持清洁卫生？一起看看！@载人航天小喇叭	2023-04-07
621	4887812199156321	#航小科晨语# 迎着晨光，步履不停。早安！（图片来自我航屈彤）#春暖花开在路上#	2023-04-07
622	4887655743752843	#航小科夜话# 愿所有的美好装满你的梦。晚安！（图片来自我航@Mac_Even ） #春暖花开在路上#	2023-04-06
623	4887112161172223	#今日清明# 清明追思 家国永念 �� #清明祭英烈# #细语寄哀思# 中国航天科工的微博视频	2023-04-05
624	4887074967389300	#今日清明# 清明追思 家国永念 斯人已逝 精神永存 #清明祭英烈# #细语寄哀思#	2023-04-05
625	4886724582576997	#航小科晨语# 新的一天又是新的开始，在不断奋斗中学会思考和总结，梦想会实现！（图片来自我航彭博）#春暖花开在路上#	2023-04-04
626	4886568579893018	#航小科夜话# 愿你内心永远有一束光，温暖着生活，也照亮前方的路。（图片来自我航@Mac_Even ）#点赞中国航天人#	2023-04-03
627	4886434831928898	【#点赞中国航天人# 奔跑在春日 奋斗正当时】玉兰馥郁，春意正浓，处处焕发着勃勃生机。新的征程催人奋进，航天人满载着信心与希望努力着、拼搏着、奋斗着。一组航天人春日奋进图片，感受一下↓↓（中国航天科工三院） #科技强军 航天报国#	2023-04-03
628	4886004546405936	#航小科晨语# 好运藏在努力里，万事都要全力以赴。早安！#春暖花开在路上#	2023-04-02
629	4885638090853840	#航小科晨语# 四月的第一天，周末快乐！（图片来自我航屈彤）#春暖花开在路上#	2023-04-01
630	4962860167856250	#神舟十六号返回# 喀什测控站上空拍下神舟十六号返回舱穿越“黑障区”。（吕炳宏 李珂） 中国航天科技集团的微博视频	2023-10-31
631	4962833299669201	#神舟十六号返回# 据中国载人航天工程办公室消息，北京时间2023年 10月31日9时10分，神舟十六号航天员景海鹏、朱杨柱、桂海潮全部安全顺利出舱，健康状态良好。 （中国载人航天工程办公室，央视新闻）	2023-10-31
632	4962824845789268	迎着朝阳返航！神十六返回舱成功着陆，三名航天员平安归来！#神舟十六号返回# 中国航天科技集团的微博视频	2023-10-31
633	4962817318584818	#神舟十六号返回# 返回舱成功着陆！（来源：央视新闻）	2023-10-31
634	4962649613273105	#神舟十六号返回# 【东风着陆场准备就绪，静待神十六乘组回家！ 】10月31日，神十六乘组三名航天员将返回东风着陆场。任务前夕，人员、装备进行了充分训练。期待博士乘组回家！ 中国航天科技集团的微博视频	2023-10-30
635	4962556350038585	#点亮航天+# 【文物隔震，火箭支招】地震来袭，航天造文物减隔震装置将代替文物承受地震强烈的位移，隔离、耗散地震能量，保护珍贵文物不受损坏，一起来看看吧。#航天黑科技# 中国航天科技集团的微博视频	2023-10-30
636	4962124310514729	#神舟记忆# 航天科技集团五院罗谷清研究员：我们的神舟飞船主打一个“稳妥可靠”！#神舟十七号# 中国航天科技集团的微博视频	2023-10-29
637	4962123752670460	#神舟记忆# 1983年开始上班的航天科技集团五院研究员陈同祥，从第一艘飞船开始到现在一直在。“很荣幸！参与了整个载人航天工程研制历程！”#神舟十七号# 中国航天科技集团的微博视频	2023-10-29
638	4961188292330146	分享图片	2023-10-26
639	4961179615889211	【到家咯！#神十七3名航天员顺利进驻空间站#】刚刚，神舟十六号航天员乘组顺利打开“家门”，欢迎远道而来的神舟十七号航天员乘组入驻“天宫”。随后，#中国6名航天员太空拍全家福#。后续，两个航天员乘组将在空间站进行在轨轮换。 （央视新闻，中国载人航天工程办公室）	2023-10-26
640	4961151088856216	【祝贺！#神十七与空间站完成交会对接#】神舟十七号载人飞船入轨后，成功对接于空间站天和核心舱前向端口。随后，3名航天员将进入空间站天和核心舱。神舟十六号航天员乘组已做好迎接神舟十七号航天员乘组进驻各项准备工作。期待#我国6名航天员太空相聚#！	2023-10-26
641	4961072223619786	#直击神十七发射# 大红屏，来啦	2023-10-26
642	4961063687686699	#与神十七共赴星辰大海# 发射现场视频。#直击神十七发射# （杨成 摄） 中国航天科技集团的微博视频	2023-10-26
643	4961055590319891	#祝贺神舟十七号发射成功# 10月26日11时许，长征二号F运载火箭点火升空，随后顺利将汤洪波、唐胜杰和江新林3名航天员乘坐的#神舟十七号# 载人飞船送入预定轨道，发射任务取得圆满成功。我国载人航天工程发射任务30战30捷。（宋皓薇 摄）	2023-10-26
644	4961017501058927	#神十七航天员出征# 祝成功，盼凯旋！ 中国航天科技集团的微博视频	2023-10-26
645	4961011377376713	【#神十七航天员出征#祝顺利！】今天，神舟十七号载人飞行任务航天员乘组出征仪式举行，汤洪波、唐胜杰、江新林3名航天员领命出征！#神舟十七号#	2023-10-26
646	4960698347818499	#神舟十七号# 3名航天员的3个金句 中国航天科技集团的微博视频	2023-10-25
647	4960687196212301	#神舟十七号# 乘组简介。（中国载人航天工程办公室）	2023-10-25
648	4960685778536983	#神舟十七号# 航天员，来啦#神舟十七号载人航天飞行任务航天员与记者见面会#	2023-10-25
649	4960661697726081	#神舟十七号# 神十七乘组来啦（来源：中国载人航天工程办公室）	2023-10-25
650	4960259744990859	#带着微博看发射# 10月24日4时03分，长征二号丁运载火箭在我国西昌卫星发射中心点火起飞，随后将遥感三十九号卫星送入预定轨道，发射任务取得圆满成功。此次任务是长征系列运载火箭第492次发射，也是八院抓总研制的长征系列运载火箭第200次发射。（任悦鸣 摄） 中国航天科技集团的微博视频	2023-10-24
651	4960087603678768	#国内首个3.35米直径单焊缝筒段飞行箭贮箱成功研制# 近日，国内首个3.35米直径单焊缝筒段飞行箭贮箱，在八院800所贮箱测试厂房顺利通过液压强度和气密试验考核，产品性能满足设计指标要求。	2023-10-23
652	4960085904460728	【#航天科技集团重磅发布六款固体火箭发动机# 】近日，航天科技集团四院发布多款为商业航天量身定做的固体火箭发动机及其型谱。这些火箭发动机的应用，将大幅提升我国快速、高效进入空间的能力，标志着中国航天固体动力将加速进入高质量发展的新时期。（视频：央视新闻） 中国航天科技集团的微博视频	2023-10-23
653	4960084491505254	【航天老同志的快乐✧٩(ˊωˋ*)و✧】10月23日恰逢重阳节，“我们的新时代”航天系统离退休人员网络文艺汇演在“航天金秋”微信视频号精彩直播上线。#中国航天的2023# 中国航天科技集团的微博视频	2023-10-23
654	4958523275086263	#神十七船箭组合体转运至发射区# 转运图来啦。 #神舟十七号#	2023-10-19
655	4958521404427284	#神十七船箭组合体转运至发射区# 【神十七，出征在即】北京时间2023年10月19日，#神舟十七号# 载人飞船与长征二号F遥十七运载火箭组合体已转运至发射区。目前，发射场设施设备状态良好，后续将按计划开展发射前的各项功能检查、联合测试等工作，计划近日择机实施发射。 中国航天科技集团的微博视频	2023-10-19
656	4958231332129308	“很自豪！很自豪！”风云卫星服务“一带一路”建设，卫星总师连说两遍“很自豪”！（视频：央视新闻） 中国航天科技集团的微博视频	2023-10-18
657	4958229787050998	#航天科技创造美好生活# 【用航天技术制造设备的“关节”——阀门，好用耐用，还实惠！】“阀门”是设备中的关键零部件，很像人体的重要关节。科研人员利用火箭发动机中特种阀门的研发技术，研制生产了适用于煤化工、石油化工等领域的高品质阀门。 中国航天科技集团的微博视频	2023-10-18
658	4958228925386863	祝#第三届“一带一路”国际合作高峰论坛# 圆满成功。	2023-10-18
659	4957623420454387	【#杨利伟讲述太空一日# 】2003年10月15日，神舟五号载人飞船发射成功，杨利伟成为中国进入太空第一人。英雄归来，他写的《太空一日》入选课本。杨利伟说：“我在工作日志的背面写了一句话：为了全人类的和平与进步，中国人来到太空啦。”#走近课本里的英雄# 中国航天科技集团的微博视频	2023-10-17
660	4957041258398993	#长二丁成功发射云海一号04星# 给大家看看现场发射图（宋天宇 摄）	2023-10-15
661	4957041006741776	#长二丁成功发射云海一号04星# 大红屏，来啦。（李承伟 摄）	2023-10-15
662	4957040911585684	#神五飞天20年# 【“中国的飞船，真棒”！】20年前的今天，杨利伟成功出征太空！凯旋后，他说了这句话，让神舟飞船首任总师戚发轫院士念了20年。 中国航天科技集团的微博视频	2023-10-15
663	4957040863611080	#神五飞天20年# 【神舟飞船首任总师戚发轫亲述，让我们一起回到20年前】2003年10月15日，神舟五号成功出征太空，中华民族千年飞天梦圆。杨利伟平安回来后说了一句话，让时任飞船总师的戚发韧院士念了20年。在那之后，神舟飞船做了四项改进，从“技术自立”走向“技术自信”。 中国航天科技集团的微博视频	2023-10-15
664	4957038356727910	#带着微博看发射# 10月15日8时54分，长征二号丁运载火箭在酒泉卫星发射中心点火起飞，随后将云海一号04星成功送入预定轨道，发射任务取得圆满成功。（金路 摄） 中国航天科技集团的微博视频	2023-10-15
665	4956464794309301	康康航天人集体婚礼上的那些“爱心工具人”！新娘负责貌美如花，新郎“工具人”实锤了～#工具人行为实录# 中国航天科技集团的微博视频	2023-10-13
666	4955764079990322	#航天荣耀# 在中国航天事业创建六十七周年之际，中国航天科技集团八院举行孙敬良、梁晋才、孟执中三位院士塑像落成仪式。他们的故事将永远被历史铭刻，不断激励吾辈航天人。#航天三位院士塑像落成# 中国航天科技集团的微博视频	2023-10-11
667	4955763690445396	#航天黑科技# 【火箭“方向盘”用于灭火飞机可行吗】 近日，中国航天科技集团有限公司一院18所中标素有“空中消防车”之称的灭火飞机投放作动系统的研制。该系统将用于灭火飞机的机电投放作动系统，能够实现灭火剂精准的多次、可控投放，提高灭火效果。	2023-10-11
668	4955349154269775	近日，由全国总工会和中央网信办主办的2023年“#网聚职工正能量 争做中国好网民# ”主题活动结果揭晓，中国航天科技集团有限公司六院西安航天弘发实业有限公司工会委员会“团生活”获得了2023年互联网+工会普惠服务“创新型”平台荣誉称号。	2023-10-10
669	4954532625255075	中国航天事业创建67周年。	2023-10-08
670	4954150167380060	#发射场试验队是如何过节的# Forest Walk、做月饼、猜灯谜、发火箭！“双节”假期，长二丁火箭成功发射遥感三十九号卫星，执行此次发射任务的试验队员在发射场度过了难忘的中秋国庆“双节”。 中国航天科技集团的微博视频	2023-10-07
671	4954144541770440	在华山脚下、古城西安，有一群热爱攀登科技高峰的航天液体动力人，他们来自我航六院，在#2023江山如画系列交响音乐会# 的节目中，他们为大家带来了神秘的航天设备，一起看看是什么吧！ 中国航天科技集团的微博视频	2023-10-07
672	4953408898335072	#长二丁成功发射遥感三十九号卫星# 给大家看看现场图（陈龙亮 摄）	2023-10-05
673	4953408496468376	#长二丁成功发射遥感三十九号卫星# 大红屏来啦	2023-10-05
674	4953406315171041	#带着微博看发射# 10月5日8时24分，长征二号丁运载火箭在西昌卫星发射中心，成功将遥感三十九号卫星准确送入预定轨道，发射任务取得圆满成功。本次发射的遥感三十九号卫星分别由中国航天科技集团有限公司五院、八院抓总研制。（视频：陈龙亮） 中国航天科技集团的微博视频	2023-10-05
675	4953161931162066	一切为了成功！无论是在发射场，还是在办公区，我航后勤服务保障人员坚守岗位、默默奉献，为“幕后英雄”们点赞！ 中国航天科技集团的微博视频	2023-10-04
676	4951824185950694	今日，为祖国庆生！	2023-10-01
677	4951289269063569	#国庆中秋双节同庆# 今天是中秋哦，祝大家中秋快乐！记得吃月饼～马上国庆也要来咯，双节同至，双节快乐！ps：给大家看看张履谦院士对双节同庆的题字花好月圆，国富民康！	2023-09-29
678	4951221287783009	【我在仰望 月亮之上】回望中国探月工程超燃瞬间！情满月圆时刻、梦圆月亮之上。#月月月亮之上# 中国航天科技集团的微博视频	2023-09-29
679	4951221155137697	【#与月相约再叙团圆# 】今天，中秋月圆。中国人对月亮的情结有多深？嫦娥奔月的神话，变为航天人对深空探索的开端！超越无极限，举眸月又圆。祝愿咱们的航天事业每次都像中秋圆月一样圆圆满满！#中秋快乐# 中国航天科技集团的微博视频	2023-09-29
680	4950994025187196	【金秋时节，处处丰收盛景】#乡村振兴# 航天科技集团从2002年开始帮扶洋县至今，在乡村特色产业、基础设施建设、教育帮扶等领域投入6000多万元，实施了185个项目。 中国航天科技集团的微博视频	2023-09-28
681	4950622607246716	近日，中国航天科技集团有限公司在京举办#2022级工程硕博士入企实践# 启动会。集团公司与全国重点高校联合培养的首批工程硕博士完成了高校应用课程和专业性课程学习，正式转入企业实践阶段。 中国航天科技集团的微博视频	2023-09-27
682	4950444865224763	#长四丙成功发射遥感三十三号04星# 朋友们收下我们刷的这枚火箭，然后等着赏月吃月饼吧！（宋天宇 摄）	2023-09-27
683	4949790615406054	#航天科技为杭州亚运会保驾护航# 八院航天能源飞奥公司作为杭州地区燃气设备的指定服务供应商，担起了本次赛事安全保障的重任。上海飞奥公司承担了约300余台调压设备的维保工作，共涉及本次亚运会有关场所150多处，包括亚运村和42个重要赛事场馆、90多家接待酒店、20多家定点医院等。 #我们的亚运会#	2023-09-25
684	4949052804040519	【#丰收的故事正在涞源流传# 】在“太行之北”遇见山水乡情，玉米、木耳、蒲公英……中国航天科技集团定点帮扶县丰收节专题报道正片上线，随着镜头，我们一起走近“京雄邻里，诗画涞源”。#农民丰收节# 中国航天科技集团的微博视频	2023-09-23
685	4949051546535963	【丰收太白，#收获装满农户的钱袋子# 】在“秦岭夏都”遇见丰收盛景，高山蔬菜、葡萄、树莓……中国航天科技集团定点帮扶县丰收节专题报道正片上线，随着镜头，我们一起走近“雪域太白，美景美味”。#农民丰收节# 中国航天科技集团的微博视频	2023-09-23
686	4949050292175366	【丰收洋县】在“朱鹮之乡”遇见最美秋色 ，猕猴桃、蜂蜜、绿茶……中国航天科技集团定点帮扶县丰收节专题报道正片上线，随着镜头，我们一起走近“朱鹮之原，有机洋县”。#农民丰收节# 中国航天科技集团的微博视频	2023-09-23
687	4948604458893875	【#太空点蜡烛火焰是球形#】在空间站，微重力环境几乎消除了浮力对流，燃烧后的气体向各个方向运动的趋势相同，因此不管蜡烛的方向朝向哪，火焰都近似球形。此外，空间站蜡烛燃烧不如地面蜡烛充分，温度更低。看#我国空间站内首次蜡烛点火实验# 中国航天科技集团的微博视频	2023-09-22
688	4948603924644835	【#不一样的中国空间站乒乓球大赛#】进行一场“空间站乒乓球友谊赛”需要用什么装备？使用普通球拍，水球“乒乓球”牢牢粘在球拍上；使用毛巾加工成的球拍，水球不仅没有被吸收，反而弹开了！比赛结束后，#太空乒乓球赛专用水球被一口吞掉# 中国航天科技集团的微博视频	2023-09-22
689	4948603572847663	【网友：#教授在太空温柔讲解我听不懂的知识# 】#航天员们真的想教会我在空间站工作# 今天，#第一次巡游梦天舱遇上博士导游#。炉温可高达1600℃的“太空炼丹炉”高温材料科学实验柜、温度接近绝对零度的超冷原子物理实验柜……教授们讲得很生动，来学（视频：央视新闻） 中国航天科技集团的微博视频	2023-09-22
690	4948602679984300	精彩回顾！#天宫课堂第四课# ，60秒学到亮点内容！ 中国航天科技集团的微博视频	2023-09-22
691	4948047500674620	#航天荣耀# 9月19日，“天问一号”火星环绕器荣获第23届中国国际工业博览会特别大奖。此次博览会设置1项中国国际工业博览会特别大奖和8项中国国际工业博览会大奖，集中展示了当今世界装备制造和信息技术领域最新技术和产品，是我国工业领域深化国际经贸合作的交流平台。	2023-09-20
692	4947997463676978	【《丰收·印记》】预告片抢先看！在稻田里听风吹过、在茶园里嗅茗香清远、在秦岭上品蜂蜜甘甜……穿越青山绿水，遇见大美丰收！中国航天科技集团定点帮扶县丰收节专题报道，9月23日#中国农民丰收节# 上线刊发。敬请期待！ 中国航天科技集团的微博视频	2023-09-20
693	4947276574493050	#每个人都该铭记九一八# 拒绝遗忘，铭记苦难。振兴中华！#918#	2023-09-18
694	4946939868353215	#长二丁火箭成功发射遥感三十九号卫星# 来图啦～起飞！（戴敬宜 摄）	2023-09-17
695	4946939352711952	#带着微博看发射# 9月17日12时13分，长征二号丁运载火箭在西昌卫星发射中心点火起飞，随后顺利将遥感三十九号卫星准确送入预定轨道，发射任务取得圆满成功。至此，中国航天科技集团有限公司圆满完成了今年第30次宇航发射任务，30次全胜。（戴敬宜 摄） 中国航天科技集团的微博视频	2023-09-17
696	4946175271636479	#央企消费帮扶兴农周# 0添加好味道！定点帮扶县的数十种特色农产品上饭桌啦，看完记得擦擦口水呀！#乡村振兴# 中国航天科技集团的微博视频	2023-09-15
697	4946170901169446	【2023#宇航领域最美科技工作者# 揭晓，让我们记住他们的名字】9月14日，2023年宇航领域“最美科技工作者”揭晓仪式在第十届航天技术创新国际会议开幕式期间举行，洪刚、贾贺、刘志哲、王南、王晓波、叶春茂、郑大勇（按姓氏拼音排序）共7人荣获此称号。	2023-09-15
698	4945804580619634	【航天科技集团#央企消费帮扶兴农周# 活动火热启动】是山的味道、风的气息、雨的浸润……航天科技集团定点帮扶县优质农产品全面上线！选购秋日的馈赠，享受丰收的美好。#乡村振兴# 中国航天科技集团的微博视频	2023-09-14
699	4945522031592617	【#铁岭玉米行间距，北斗卫星来调整#】在辽宁铁岭，借助北斗卫星导航系统播种的玉米，整齐排列着。根据玉米的生长特性确定播种间距，既能保证通风透光、水肥均衡，还能节约土地。借助北斗播种，一亩地可多种出100株玉米，一起看看吧（视频来源：央视新闻） 中国航天科技集团的微博视频	2023-09-13
700	4945520541303329	【航天小宝贝们开学啦！】航天神箭幼儿园各分园举办丰富多彩的各类活动，迎接小朋友们！ 中国航天科技集团的微博视频	2023-09-13
701	4945105376772903	【关心关爱，捐资助学，#乡村振兴看央企#】 近日，中国航天科技集团有限公司六院西发公司赴太白县咀头镇红星村开展帮扶助学活动，向学生发放助学金。希望即将步入大学的他们可以以大学为新起点，持续保持高涨的学习热情，用知识浇灌岁月，以学习充实青春，努力实现人生目标与价值。	2023-09-12
702	4944488936770568	#别忘了空间站也有老师# 这群“太空教师”，把课堂搬进了中国空间站！三次天宫课堂的精彩画面，如今依旧历历在目。神舟十六号乘组三位航天员景海鹏、朱杨柱、桂海潮在轨期间也将为大家带来一场精彩的天宫课堂，敬请期待！今天也祝各位“太空教师”节日快乐！	2023-09-10
703	4944409482757545	恭喜#长六改成功发射遥感四十号卫星# ，来看一波现场照片吧	2023-09-10
704	4944408791220367	#带着微博看发射# 9月10日12时30分，长征六号改运载火箭在太原卫星发射中心点火起飞，随后顺利将遥感四十号卫星准确送入预定轨道。“一箭三星”发射任务取得圆满成功。 中国航天科技集团的微博视频	2023-09-10
705	4943165692575937	#长四丙成功发射遥感三十三号03星# 夜间飞行，好酷（宋天宇 摄）	2023-09-07
706	4943165163307269	#长四丙成功发射遥感三十三号03星# 大红屏来啦！（顾航瑜 摄）	2023-09-07
707	4943032196268918	#航天青年榜样# 捐献造血干细胞！航天科技集团十二院小伙儿王鹏，真棒！ 中国航天科技集团的微博视频	2023-09-06
708	4942559999691583	【#欢迎加入中国航天# 】总有年轻人问老夫如何加入中国航天，我见你等骨骼清奇、天赋异禀，正是万中无一的航天奇才。我这有一长图，看与你有缘，便赠予你等。欢迎大家报名加入中国航天科技集团 #国企招聘#	2023-09-05
709	4942278063034526	【#开学第一课，神十六航天员乘组带来三件礼物# 】在《开学第一课》节目中，为全国中小学生带来的“三件礼物”，一颗上进心、一颗好奇心、一颗初心。 中国航天科技集团的微博视频	2023-09-04
710	4941098600107288	#带着微博看发射# 满目美景，火箭腾飞，走鸭走，去西昌卫星发射中心～ 中国航天科技集团的微博视频	2023-09-01
711	4941082263291608	【#载人登月火箭发射工位正规划建设#】文昌航天发射场将开展新一代载人登月火箭发射工位、重型火箭发射工位建设，为我国载人登月、深空探测、行星探测等提供强有力支撑。狠狠期待住了！ 中国航天科技集团的微博视频	2023-09-01
712	4940482973008222	#中国航天的2023# 近日，“奋进中国式现代化新征程”上海市学习宣传贯彻党的二十大精神微宣讲大赛决赛在世博会博物馆举行。20组决赛选手现场宣讲比拼，经过专家评委现场评分与观众票选，大赛各大奖项获奖名单出炉，八院获个人组一等奖。	2023-08-30
713	4940082685938856	【#航天职业教育大学生“三创”视角看中国航天# 】近日，第七届大学生中华老字号创意·创新·创业大赛总决赛在北京落下帷幕。中国航天科技集团有限公司六院航天弘发航天职大报送的《筑梦航天·红光行》航天研学项目团队与来自全国的178所高校、231个项目团队同台角逐，最终斩获全国总决赛一等奖！	2023-08-29
714	4939983761704966	【#火箭是如何诞生的# 】咚！咚！咚！是火箭的心在跳吗！？想学习造火箭的注意了，今天该学习火箭的心脏——火箭发动机的知识了！（航天科技集团一院） 中国航天科技集团的微博视频	2023-08-29
715	4939085660554668	#神十六乘组太空科研之旅已过半# 【#是航天员也是摄影师# 】在太空出差的航天员闲暇之余还会拍下太空的美景，宇宙浩瀚无边，每一张照片背后是航天员对家乡的眷恋。 中国航天科技集团的微博视频	2023-08-26
716	4939085468402513	#神十六乘组太空科研之旅已过半# 【#是航天员也是摄影师# 】在太空出差的航天员闲暇之余还会拍下太空的美景，宇宙浩瀚无边，每一张照片背后是航天员对家乡的眷恋。 中国航天科技集团的微博视频	2023-08-26
717	4939085256590213	【#25个科学实验机柜，每一个都是综合实验室# 】随着中国空间站进入应用与发展阶段，国家太空实验室也已经正式运行，目前中国空间站舱内25个科学实验机柜和一系列舱外接口能支持诸多学科方向研究与应用，每一个科学实验机柜和舱外设施，可以说都是一个综合实验室。 中国航天科技集团的微博视频	2023-08-26
718	4939085182406832	【#秋天的收获也在天上宫阙# 】空间站“问天”舱内，有一片太空菜园，如今它的长势如何，一起来看看。 中国航天科技集团的微博视频	2023-08-26
719	4939085158023727	【#神十六乘组“太空之家”最新画面公布# 】太有趣了，这就是太空之家最新的样子嘛 中国航天科技集团的微博视频	2023-08-26
720	4939085128664256	#神十六乘组太空科研之旅已过半#，我国与外空司合作的#空间站首批国际合作项目载荷即将开展实验# ，与欧空局联合实施的十个项目也在有序推进。 中国航天科技集团的微博视频	2023-08-26
721	4938745087791938	日前，#酒泉张掖金昌旱情较严重# ，截至8月25日07时，航天科技集团四院中天火箭公司在张掖、武威、金昌、白银、兰州五市开展地面增雨作业63点次，为河西地区增雨抗旱及祁连山生态修复、黄河上游水源涵养和森林防火起到了积极作用。#航天科技创造美好生活# 中国航天科技集团的微博视频	2023-08-25
722	4938644025777031	#卫星的用途# 【在距离地球近四万公里的轨道上观测地球会有哪些不同】飞得越高，看得也就越远。陆地探测四号01星运行在距离地球近四万公里的倾斜地球同步轨道，可以对固定的一大片区域进行相对持续的观测，观测重访周期短、成像幅宽大。 中国航天科技集团的微博视频	2023-08-25
723	4937523270522075	#七夕看中国航天的浪漫# 航天食堂的“土味”浪漫。	2023-08-22
724	4937334216463827	【#何止“七夕”更在“朝夕”# 】中国航天的浪漫，就是一次次把神话变为现实。我们奔赴星辰、逐梦九天，虽时常相隔千里，但爱永不缺席。中国航天人的爱，何止“#七夕# ”，更在“朝夕”。 中国航天科技集团的微博视频	2023-08-22
725	4937097595587401	为了庆祝�#长四丙成功发射高分十二号04星# ，来抽个奖吧，转发本微博并关注@中国航天科技集团 ，就是我，抽三位粉丝送出由@上海航天-ASES 制作的本次任务纪念徽章。抽奖详情	2023-08-21
726	4936999411122530	#大国重器能有多酷# 见图。（王淇俊 摄）	2023-08-21
727	4936996332504564	#带着微博看发射# 长四丙成功发射高分十二号04星，发射视频来啦（王淇俊摄） 中国航天科技集团的微博视频	2023-08-21
728	4936488364542657	#太空实验室完成首次导电环磨屑在轨观测# 航天基础试验机柜随梦天实验舱发射入轨以来，成功实现了我国首次在轨对导电环磨屑产生过程和团簇现象的观测。目前试验已进行8个月，对后续改进各类航天器的空间导电环产品设计、保证航天器在轨可靠稳定运行奠定良好基础。 （央视新闻） 中国航天科技集团的微博视频	2023-08-19
729	4936408257790521	【#我国成功在空间站发射微纳卫星#】 日前，我国借助空间站工程，利用天舟系列货运飞船作为平台，成功实现了在空间站发射微纳卫星，可以一定程度上满足卫星较为灵活的发射需求。 中国航天科技集团的微博视频	2023-08-19
730	4936106128707381	【#“月球-25”拍摄首张月球表面照片# 】“月球-25”号探测器于月球背面南极附近的塞曼环形山拍摄了首张月球表面的照片，丰富了有关塞曼环形山陨石坑的现有信息。	2023-08-18
731	4935754176271140	#航天科技创造美好生活# 【#航天隧道管廊救援机器人# ，来了！】小身材有大作用，小巧又智能的“航天机器人”，通过对发生事故的隧道或管廊进行复合探测，全面感知各类风险因素，提高现场救援效率、降低人员伤亡概率。 中国航天科技集团的微博视频	2023-08-17
732	4935751928382878	#2023年全国青少年航天创新大赛# 正火热进行，一起来随前方记者看看比赛现场吧 中国航天科技集团的微博视频	2023-08-17
733	4935437225041580	#商业航天进行时# 8月13日，海南商业航天发射场一号发射工位回转平台主桁架吊装工作全部完成，海南商业航天发射场项目建设工作进入新阶段。回转平台主桁架安装完成标志着火箭从技术区到发射区后，有了一个“可遮风挡雨的家”，为以后火箭在现场测试提供了一个很好的环境。	2023-08-16
734	4935303439583153	【#2023航天夏令营开营#】8月14日，中国航天基金会2023年“星火传梦”航天夏令营开营仪式在北京航天城礼堂举行。航天英雄、中国首飞航天员、中国载人航天工程副总设计师杨利伟受邀授课。夏令营以“星火传梦，叩问苍穹”为主题，参会营员为来自陕西、甘肃、江西、广西、辽宁、贵州的100名少年儿童。	2023-08-16
735	4935076963423930	【#火箭是如何诞生的# 】想学习造火箭的注意了，今天该学习贮箱了！（航天科技集团一院） 中国航天科技集团的微博视频	2023-08-15
736	4934966725576325	【卫星看中国，#生态日看自然# 】绿水青山才是金山银山，十年变迁看得见山清水秀。（图：新华社）	2023-08-15
737	4934689745276045	【#2023年全国青少年航天创新大赛开幕#】 戚发轫院士寄语青少年：“我们的任务是解决有无，你们的任务是赶超！” 中国航天科技集团的微博视频	2023-08-14
738	4934650081053295	【#加入航天学什么专业# 】总说航天人逐梦星辰大海，是不是很好奇他们学的什么专业？来听听我航新员工讲他们学什么专业吧～ 中国航天科技集团的微博视频	2023-08-14
739	4934119521256351	#带着微博看发射# 一点火，天都亮了呢……凌晨发个火箭，让我航粉丝们一早醒来就看到一个“圆满成功”#长三乙成功发射陆地探测四号01星# （张婉莹 摄） 中国航天科技集团的微博视频	2023-08-13
740	4934101948434673	#长三乙成功发射陆地探测四号01星# 都没睡吧？来看看大红屏。 （苗珊珊 摄）	2023-08-13
741	4934098218649050	#长三乙成功发射陆地探测四号01星# 8月13日1时26分，长征三号乙运载火箭在西昌卫星发射中心点火升空，随后成功将陆地探测四号01星送入预定轨道，发射任务取得圆满成功。（高剑 摄）	2023-08-13
742	4933849873908484	今天，是我国著名的自动控制技术专家、人造卫星工程的开拓者之一屠善澄院士百年诞辰。择一事，从一生，今日，让我们追思大师，并以更坚定的信念走好走稳建设航天强国的每一步。 中国航天科技集团的微博视频	2023-08-12
743	4933265607623031	【转关抽奖】大家都有秋天第一杯奶茶，@中核集团#浅浅送大家一颗“玲龙之心”#，我们也#浅浅发了一个刚刚飞向蓝天的长二丙# ，转发+关注@中国航天科技集团 和@中核集团 ，抽5位粉丝送“核电站纸雕灯” #秋天的第一发火箭##玲龙一号反应堆核心模块吊装成功# 抽奖详情	2023-08-10
744	4933149550969706	#中国航天的2023# 【航天新颜新气象，迎新啦】所以航天最吸引他们的是什么呢？ 中国航天科技集团的微博视频	2023-08-10
745	4932726853208170	#长二丙成功发射环境减灾二号06卫星# 大红屏来啦！ （邓雨楠 摄）	2023-08-09
746	4932725997306784	#大国重器秋日来信##秋天的第一发火箭#大家都有秋天第一杯奶茶，而我只能浅浅发一个刚刚飞向蓝天的长二丙 （邓雨楠 摄）	2023-08-09
747	4932724010256398	#长二丙成功发射环境减灾二号06卫星# 秋天第一发火箭视频来啦（邓雨楠 摄） 中国航天科技集团的微博视频	2023-08-09
748	4932143057211949	【#航天科技集团多项创新成果及征文获表彰# 】近日，第二届大国工匠创新交流大会暨大国工匠论坛在北京举行，航天科技集团有限公司四院职工、#大国工匠# 徐立平牵头负责的固体火箭发动机先进装药和整形技术获评一等成果，集团公司另外2项成果获评三等成果。	2023-08-07
749	4930716393015570	【#蓝虬虬课堂# 】火箭发射前怎么冒烟啦？火箭尾焰怎么好多种颜色？火箭上天怎么一直掉东西，是帅得掉渣了吗？火箭刷的红条纹有啥用呀？一起来和蓝虬虬学习吧。转发本微博并关注@中国航天科技集团 ，@航天五线谱 抽3位粉丝送出由@上海航天-ASES 的冰箱贴套装。 抽奖详情	2023-08-03
750	4930632558053058	#长四丙成功发射风云三号06星# 初见耀寰宇，百箭正青春。长四继续加油！ 中国航天科技集团的微博视频	2023-08-03
751	4930629722182624	#长四丙成功发射风云三号06星# 又见大红屏啦～（胡蓝月 摄）	2023-08-03
752	4930629341023962	#带着微博看发射# 8月3日11时47分，长征四号丙运载火箭在酒泉卫星发射中心点火起飞，随后成功将风云三号06星送入太阳同步轨道，发射任务取得圆满成功。（王淇俊 摄） 中国航天科技集团的微博视频	2023-08-03
753	4930342672141063	#航天人闻“汛”而动# 为安全生产保驾护航。我航各单位第一时间巡检防汛重点区域，全力保障科研区平稳渡过汛期。他们用实际行动践行守职尽责的承诺，彰显危急时刻航天人的使命和担当。#防汛救灾央企行动# 中国航天科技集团的微博视频	2023-08-02
754	4930322481809663	【#火箭是如何诞生的# 】想造火箭的注意了，该进来学习总体设计了！（航天科技集团一院） 中国航天科技集团的微博视频	2023-08-02
755	4930230076313082	#点亮航天+# 【从沙漠蚂蚁到卫星热控】�和�️？撒哈拉沙漠的银色“居民”与太空中的卫星渊源颇深！ 中国航天科技集团的微博视频	2023-08-02
756	4929838492683191	东风浩荡、雷霆万钧，为国铸剑、守卫空天！航天报国、强军有我，一同捍卫主权，维护和平！#八一建军节 致敬最可爱的人# 中国航天科技集团的微博视频	2023-08-01
757	4929837951878907	今天，#中国人民解放军建军96周年# 。今天，一起向八一军旗致敬！	2023-08-01
758	4929494769731284	#跨过这条线就是航天人# 所以新同事在哪里？	2023-07-31
759	4929129709571258	#成都大运会# 正如火如荼举行，你知道大运会的主要举办场馆有哪些吗？跟随高分卫星一起打卡场馆	2023-07-30
760	4927980315344926	#长二丁成功发射遥感三十六号卫星# 来几张高清发射现场图（张英健 摄）	2023-07-27
761	4927977127149809	#又见大红屏# 长二丁成功发射遥感三十六号卫星！ （顾航瑜 摄）	2023-07-27
762	4927774060449192	【#火箭是如何诞生的# 】想造火箭的注意了，进来学习！（航天科技集团一院） 中国航天科技集团的微博视频	2023-07-26
763	4927681117818346	今天是7月26日，王希季院士102岁了。他是我国空间技术的创始者和组织者之一；他是我国第一枚探空火箭技术负责人；他是我国第一枚运载火箭总体方案设计师；他是我国第一颗返回式卫星总设计师；他是“两弹一星”功勋奖章获得者；他是王希季。王希季院士，102岁生日快乐！	2023-07-26
764	4927418013846539	#中国航天的2023# 【红光沟航天精神文化区，建成！】7月22日，科学家精神教育基地（陕西）建设现场会暨红光沟航天精神文化区建成展示会在红光沟六院旧址隆重举行。 中国航天科技集团的微博视频	2023-07-25
765	4927417883822794	#中国航天的2023# 7月22日，在科学家精神教育基地（陕西）建设现场会暨红光沟航天精神文化区建成展示会召开之际，航天科技集团六院在红光沟11所科研集中区旧址隆重举行“张贵田院士旧居”落成仪式。 中国航天科技集团的微博视频	2023-07-25
766	4927410421892133	#中国航天的2023# 在航天液体动力实施战略重组15周年之际，7月22日上午，航天科技集团六院165所凤州试验区502试验台场坪隆重举行“航天液体动力功勋试验台”揭牌仪式。揭牌仪式前，在502试验台进行了载人登月主动力发动机试车，取得圆满成功。	2023-07-25
767	4926635155392941	#又见大红屏# 一箭四星。（邓雨楠 摄）	2023-07-23
768	4926623466392011	#长二丁火箭发射圆满成功# 听小朋友给你倒计时火箭发射～（邓雨楠 摄） 中国航天科技集团的微博视频	2023-07-23
769	4926623445680305	#带着微博看发射# 7月23日10时50分，长征二号丁运载火箭在太原卫星发射中心点火升空。随后，火箭将四象01~03星和银河航天灵犀03星4颗卫星成功送入预定轨道，发射任务取得圆满成功。（邓雨楠 摄）	2023-07-23
770	4926605019843063	#载人登月火箭发动机试车再成功# 7日 22 日，我国载人登月火箭主发动机在航天科技集团六院凤州试验区试车，取得连续成功。本次试车验证了发动机飞行任务剖面，为发动机技术状态固化、产品技术基线确立、可靠性提升提供了有力支撑。	2023-07-23
771	4925994383447947	#穿越航天的历史# 近日，浙江省人民政府发文公布第八批省级文物保护单位名单，航天科技集团八院806所申报的湖州七〇一三液体火箭发动机试车台成功入选。	2023-07-21
772	4925703009604825	【#神舟十六号乘组# 出舱活动】来个九宫格美图，喜欢图九@载人航天小喇叭	2023-07-20
773	4925524591252717	【#人类月球日# 望月千年，得见一面】望月，满地覆冰霜；邀月，对影成三人；探月，“嫦娥”开天宇。趟过历史长河，奔赴遥遥万里，只想见你一面。 中国航天科技集团的微博视频	2023-07-20
774	4924821832469812	#长征十号运载火箭# 近日，在中国航天科技集团有限公司一院北京强度环境研究所，长征十号运载火箭（简称“长十火箭”）衍生出的无助推构型火箭一子级可重复使用的一系列关键技术原理试验圆满完成，标志着该型火箭一子级技术验证迈出了关键的一大步。（图为“长十”火箭模型 宿东摄）	2023-07-18
775	4924528608939882	#中国航天的2023# 近日，在中国航天科技集团有限公司一院211厂总装事业部厂房里，两发长二F火箭同步进行总装、测试，其中长二F遥十八火箭的测试工作预计将于7月底完成。长二F遥十八火箭于今年2月通过总装评审，开始总装；6月完成总装，进入测试状态；预计将于9月出厂，执行后续神舟飞船发射任务。	2023-07-17
776	4923724191763508	#中国航天的2023# 7月15日，国务院国资委公布2022年度中央企业负责人经营业绩考核A级企业名单，中国航天科技集团有限公司荣膺A级。至此，航天科技集团在国资委对中央企业实施经营业绩考核以来，连续19个年度均获得A级。@国资小新	2023-07-15
777	4923712417830703	今天是第九个#世界青年技能日# 。近日，航天科技集团六院西发公司新区隆重举办航天六院“绝技绝活”发布和展示活动。活动现场发布了十层嵌套十二面体加工方法等10项获奖“绝技绝活”，展示了钳工5秒目测配钥匙等7项绝技实操。	2023-07-15
778	4923128147614958	#中国航天的2023# 近日，3.35米直径通用氢氧末级配套10吨级氢氧发动机在北京云岗地区圆满完成综合性试车，标志着中国航天先进氢氧末级发动机取得阶段性成果。	2023-07-13
779	4922724927146810	#中国航天的2023# 近日，中国卫通•鑫诺公司成功中标北京市应急管理局森林防灭火应急指挥车配置集中大量采购项目。这是继北京市消防救援总队、北京市应急保障中心等项目之后，中国卫通•鑫诺公司再次为北京市应急通信行业保驾护航。（中国卫通鑫诺公司）	2023-07-12
780	4922642446943255	#美好生活加油日# 一起为逐梦星辰勇敢前行，为美好生活加油！#转发加油站接好运# @中国石化 @微博政务 @央企头条	2023-07-12
781	4922353743826162	【#航天科技在国际市场# 】近日，六院北京11所中标巴斯夫湛江一体化基地合成气装置加热炉系统及相关产品设计供货合同，合同额超千万。巴斯夫湛江一体化基地项目作为中国重化工领域的首个外商独资项目，投资总额预计达100亿欧元，建成后，该基地将成为巴斯夫在全球的第三大一体化生产基地。	2023-07-11
782	4921911290633105	吃蛋糕吗家人们#长二丙成功发射卫星互联网技术试验卫星#	2023-07-10
783	4921902794015418	“取名字的时候我参加的。”“选出来有上百个。”“什么叫‘猪八戒’的，什么都有。”所以“鹊桥”为什么叫“鹊桥”？ 中国航天科技集团的微博视频	2023-07-10
784	4921691485243086	【#我国卫星互联网技术试验卫星发射成功#】再来个竖屏的～（王小月 摄） 中国航天科技集团的微博视频	2023-07-09
785	4921690947325970	#火箭发射# 又见大红屏（王小月 摄）	2023-07-09
786	4921689982374653	7月9日19时0分，长征二号丙/远征一号S运载火箭在酒泉卫星发射中心点火起飞，随后将卫星互联网技术试验卫星成功送入预定轨道，发射任务取得圆满成功。#航天# （高文豪 摄） 中国航天科技集团的微博视频	2023-07-09
787	4921564594441196	#火箭拼车##发展商业航天有哪些价值# 还有谁想拼车呀，在线等（视频来源：央视网） 中国航天科技集团的微博视频	2023-07-09
788	4921229981779460	中午热吗，视频里看起来更热哎……#发动机试车##航天# 中国航天科技集团的微博视频	2023-07-08
789	4920965089729912	#国际合作##航天# 近日，六院11所（京）中标巴斯夫湛江一体化基地合成气装置加热炉系统及相关产品设计供货合同，合同额超千万。巴斯夫湛江一体化基地项目作为中国重化工领域的首个外商独资项目，投资总额预计达100亿欧元，建成后，该基地将成为巴斯夫在全球的第三大一体化生产基地。	2023-07-07
790	4920965082125934	北京2023物理中考卷，你们知道我想说什么不要多说先来做题吧#北京中考##风云三号#	2023-07-07
791	4920199365528277	#航天科技创造美好生活# 六院101所依托航天技术研制出的新材料，将应用到新能源汽车电池外包装等民用领域。（视频来源：北京卫视） 中国航天科技集团的微博视频	2023-07-05
792	4920197456331590	中国北斗，星耀四方。#北斗##航天科技# 中国航天科技集团的微博视频	2023-07-05
793	4919065501766033	#今天是平分2023年的一天# 在充满未知的旅程里面我独自穿越云层空间一步步走过 当时心愿今年还剩下一半，大家一起完成剩下的心愿吧～	2023-07-02
794	4918658125536469	#庆祝中国共产党成立102周年#他们，一代接着一代，为航天事业的发展默默奉献，不断书写着航天强国建设的新篇章。他们，有一个共同的名字，中国航天共产党员。#我是党员# 中国航天科技集团的微博视频	2023-07-01
795	4918641391307555	#庆祝中国共产党成立102周年# #你永远可以相信中国共产党#“坚持党的领导，加强党的建设，是中国航天事业发展的根和魂。我们的任务到哪里，党的组织就要到哪里。”（视频来源：央视网） 中国航天科技集团的微博视频	2023-07-01
796	4918239774115593	#2023进度条#【19次！100%成功！】19次！100%成功！这是上半年我航宇航发射成绩单！火箭向上，时间向前，2023#上半年最后一天#，60秒提取难以忘记的航天回忆。 中国航天科技集团的微博视频	2023-06-30
797	4918405213192445	#卫星看世界# 【听说～地球也有#多巴胺穿搭# 】夏日炎炎，缤纷加满才能快乐加倍。和卫星一起俯瞰大地的多巴胺穿搭，踏上一场好情绪之旅~	2023-06-30
798	4916955863063489	#央企校招来了# 【童鞋们～航天科技集团2024校招提前批启动】加入我航，一起探索浩瀚宇宙，把星辰梦想融入复兴伟业。我航所属9个主要招聘单位一起招新，工作地点涉及北京、上海、西安、成都等城市，还有7个急需紧缺专业的博士毕业生，可享受特殊支持！投简历加入我们！星辰英才，等你前来！	2023-06-26
799	4916931071837980	【#神舟十六号#乘组在太空开启“工作模式”】神十六乘组的三名航天员在空间站内开展了载荷出舱、设备测试、实验项目实施、舱段检查维护等工作，每一项工作都非常复杂，但三位航天员斗志昂扬，精神饱满，在轨工作状态非常良好！@载人航天小喇叭 载人航天小喇叭的微博视频	2023-06-26
800	4915122521510662	#卫星看世界# 【传承千年的中国石窟，如今什么样？】石窟艺术，以石窟为载体，通过在石壁上雕刻和绘制的方式，讲述着一方水土的故事。一起跟随卫星的视角，看看中国石窟雄伟的模样吧！@航天世景	2023-06-21
801	4914683838732605	#转发抽奖# 【一箭粽情！当火箭发射遇上即将迎来的夏至+端午】火箭、荷花、龙舟、粽叶，当火箭发射遇上即将迎来的夏至、端午，这枚航天徽章来得超级应景，谁看了不会一见钟情？转发微博，抽10名粉丝送出由@上海航天-ASES 提供的任务徽章~ 抽奖详情	2023-06-20
802	4914674003609310	【现场发射视频，来啦！】长六火箭第11次发射圆满成功！送试验二十五号卫星入轨 #试验二十五号卫星成功发射# 中国航天科技集团的微博视频	2023-06-20
803	4914388442023651	【新视角！#空间站看地球# 】罕见画面，上新！空间站实验舱、神舟飞船、天舟飞船、机械臂与地球同框！戳视频，逆时针旋转90°，效果更佳！@载人航天小喇叭载人航天小喇叭的微博视频	2023-06-19
804	4913229924401769	#航天黑科技# 【从找敌人到找火苗，彩虹-4无人机飞上青藏高原】森林防火，有我彩虹！昼夜侦察、快速测量火线长度与着火面积、精度可达米级……戳视频，上青藏高原看彩虹无人机！#点亮航天+# 中国航天科技集团的微博视频	2023-06-16
805	4912955386763934	问：一箭41星，如何星箭分离？官方答：别眨眼！火箭摄像头拍摄卫星分离实景网友答：来来来！给大家表演一个“掰玉米”#我国成功发射一箭41星刷新纪录##航天段子大赛#ps.视频有加速，视频由八院提供 中国航天科技集团的微博视频	2023-06-15
806	4912901842801213	我国一箭多星新纪录！长二丁成功发射星星星星星星星星星星星星星星星星星星星星星星星星星星星星星星星星星星星星星星星星星#我国成功发射一箭41星刷新纪录# 中国航天科技集团的微博视频	2023-06-15
807	4912898021004239	好像啊！和转圈烤肉好像#我国成功发射一箭41星刷新纪录# #航天段子大赛#	2023-06-15
808	4912286274423679	【一起看！空间站全新构型】“博士乘组”入驻空间站，让我们从中国空间站开启旅程，随着机械臂第一视角看看空间站全新的三舱三船构型。载人航天小喇叭的微博视频	2023-06-13
809	4910409372409232	【#周建平总师讲载人登月# 】载人登月和载人登上空间站比，它的难度大在哪里？按照目前的设想，实现载人登月需要哪些步骤？中国载人航天工程总设计师周建平：分两次把载人飞船和登月的着陆器送到月球轨道。 载人航天小喇叭的微博视频	2023-06-08
810	4909661209233021	#国家队的高考祝福# 祝所有考生会的都对，蒙的全对！ ps.我航最喜欢给大家报成功了，祝福每一位考生分数成功过线！！！#高考助威团##2023高考加油#	2023-06-06
811	4909606482479590	#加油高考生# 【转发这个锦鲤！明天都给我得高分】看了这张高分卫星拍下的吉祥“锦鲤”，祝福明天踏上考场的考生如鱼得水、超常发挥！“高分”“锦鲤”祝福加倍，愿考生们都能收获自己心仪的录取通知书！！！#明天就要高考了#	2023-06-06
812	4909310464756201	#美丽世界有我一个# 【让绿色再多一点！废弃采石场变身绿色大花园】今天是世界环境日，一起通过国内矿区公园修复前后的高分二号影像，见证我国为人与自然和谐共生作出的努力吧！#助力六五环境日#	2023-06-05
813	4908801579288897	欢迎回家！#神十五返回舱着陆成功#，三位航天员一早到家，正好赶上吃早饭！ #神十五任务取得圆满成功#	2023-06-04
814	4908660399276342	#神十五航天员本周日返回地球#【20人在100米长桌上同时叠伞！把神舟飞船的降落伞装进冰箱大小的伞舱，总共分几步？】明天航天员就要返回地球，神舟飞船的降落伞将再次绽放漂亮的伞花！走进我航五院508所，看我航的工作人员如何为航天员织就回家的路。 中国航天科技集团的微博视频	2023-06-03
815	4908153785030314	此刻，地球上的人类中，近两成是中国人；太空上的地球人中，近五成是中国人～	2023-06-02
816	4907821327978172	#六一儿童节# 【体验一日航天员！和爸妈一起探索太空】航天爸妈和航天宝宝一起身穿“航天服”，体验冲上云霄、太空探险、阻力伞、宇宙大探索等亲子游戏！一起度过难忘的儿童节～（四院42所）	2023-06-01
817	4907798469547667	#六一儿童节# 【童心童趣！这些火箭出自小朋友之手】孩子们眼中的火箭长什么样？ 这些“神箭”长二F火箭全部由小朋友亲手制作而成～还有中国空间站、天问一号火星探测器等航天器，一起为小朋友的作品点赞！（一院万源实业神箭幼儿园）	2023-06-01
818	4907760725266431	#六一儿童节# 【科技味十足！航天爸妈带娃走进科学】学科普、做手工、逛科技馆～这个“六一”，“航二代”和爸妈一起玩转科学！（九院13所） 中国航天科技集团的微博视频	2023-06-01
819	4907741683123107	#六一儿童节# 【航天源动力版《挖呀挖》可爱上线】在“航二代”眼中，他们的爸爸妈妈是做什么工作的？戳视频，看看孩子们怎么说！（六院11所） 中国航天科技集团的微博视频	2023-06-01
820	4907730520772407	【小时候的梦想，现在实现了吗】今天#六一儿童节#，在这个童趣满满的日子里，愿所有大小朋友快乐常在，逐梦不停！ #转发抽奖# ，抽3名粉丝送儿童节专属礼物一份～ 抽奖详情	2023-06-01
821	4907184423699073	【没有成功蛋糕是不完整的庆祝方式】ps.咱们的成功蛋糕就没有重样过～#转发抽奖#，抽3名粉丝送出由我航五院西安分院提供的定制餐具套盒~ #6位中国航天员太空聚会# 抽奖详情	2023-05-30
822	4907040877053723	圆满成功！最后一定要用大红屏来收尾~邓雨楠 摄#神舟十六号发射#	2023-05-30
823	4907035935639236	#神舟十六号发射# 齐声倒计时，还有点火起飞的那些瞬间，真的有被震撼到！戳视频，一起感受！#转发抽奖#，把成功与喜悦传递给更多人，抽3名粉丝送出由我航五院西安分院提供的定制玩偶~（邓雨楠 摄） 中国航天科技集团的微博视频 抽奖详情	2023-05-30
824	4907029372866990	点火！起飞！太激动了！#神舟十六号发射#	2023-05-30
825	4907025253796998	【盘点！中国航天员11次出征】激动、燃！祝#神舟十六号# 一切顺利！ 中国航天科技集团的微博视频	2023-05-30
826	4907009893995115	【#神舟十六号# 乘组今日出征】这也是景海鹏第四次出征太空！是中国目前为止“飞天”次数最多的航天员。四上太空，将刷新飞天纪录～#神十六航天员领命出征#	2023-05-30
827	4907000397824594	就位！预备备～张晓宁 摄#神舟十六号##神舟十六号发射#	2023-05-30
828	4906993591256523	【送航天员出征！现场集体合唱歌唱祖国】在热烈激昂的歌声中，#神舟十六号# 乘组领命出征！祝成功！盼凯旋！（邓雨楠 摄） 中国航天科技集团的微博视频	2023-05-30
829	4906987608868548	#送航天员出征# 【发射在即！3名航天员即将开启太空出差之行】#神舟十六号#载人飞行任务航天员乘组出征仪式，在酒泉卫星发射中心问天阁广场举行。现场送航天员出征的人可真多呀！ （张晓宁 摄）	2023-05-30
830	4906699511305034	【上太空、做科研！桂海潮的梦想将要实现】桂海潮说，自己曾梦想把热爱的科研工作搬到太空去，当得知我国要选拔首批载荷专家时，毫不犹豫报了名！#神十六航天员首次集体亮相# （邓雨楠 摄） 中国航天科技集团的微博视频	2023-05-29
831	4906696314719339	首次飞天，朱杨柱说自己是激动、感恩、幸福的！#神十六航天员首次集体亮相# （邓雨楠 摄） 中国航天科技集团的微博视频	2023-05-29
832	4906693664703803	【景海鹏每日标配运动清单】时刻准备着！飞天在即，景海鹏此时心情很平静！他每天的标配是：做600个俯卧撑、600个仰卧起坐、上千次跳绳！#神十六航天员首次集体亮相# 中国航天科技集团的微博视频	2023-05-29
833	4906692027877305	见面啦，现场的掌声很热烈！#神十六航天员首次集体亮相#（邓雨楠 摄） 中国航天科技集团的微博视频	2023-05-29
834	4906690178451708	精神抖擞！#神十六航天员首次集体亮相# 张晓宁 摄	2023-05-29
835	4906664078084157	【#航天员景海鹏第四次飞天# 】四问苍穹，景海鹏的飞天故事仍将继续！	2023-05-29
836	4906649652825583	【神十六乘组名单将揭晓】据中国载人航天工程办公室介绍，空间站应用与发展阶段飞行任务总指挥部定于北京时间5月29日上午9时，在酒泉卫星发射中心召开#神舟十六号# 载人飞行任务新闻发布会，通报此次任务有关情况。（张晓宁 摄）	2023-05-29
837	4906391527495949	【#神舟十六号#完成全区合练，各系统准备就绪！】5月28日，神舟十六号载人飞船发射任务组织全区合练。目前，发射任务各系统已经完成了相关功能检查，并做好发射前的各项准备工作。期待成功的大红屏！（张晓宁 摄）	2023-05-28
838	4906316017699863	32把机械锁，保证一声响！让长二F整流罩用0.02秒进行解锁，需要我们怎么做？和我航一院“解锁专家”一起，解锁神箭吧！#神十六本月发射# 中国航天科技集团的微博视频	2023-05-28
839	4905717612414890	#卫星看世界# 【“瞰瞰”这些寺，妙啊！】近年来，“逛庙”热潮席卷全国，“人从众”的感觉着实太人头大。你们“瞰”过这样的庙宇建筑吗？和卫星一起，来“瞰瞰”这些历史文化底蕴深厚的千年古寺。（航天世景）	2023-05-26
840	4905373741879397	#卫星看世界# 【细品！巍巍大桥从天上看原来如此秀丽】逢山开路、遇水架桥，卫星“遥”看中国大桥的风采！五峰山长江大桥、重庆朝天门长江大桥、金安金沙江大桥，看大桥蜿蜒过江河！	2023-05-25
841	4904249131011227	#神十六本月发射# 成功成功成功！再来一遍！成功！成功！成功！试验队员呐喊助威！ 中国航天科技集团的微博视频	2023-05-22
842	4904244069272545	【本月发！#神舟十六号# 船箭组合体转运至发射区】北京时间2023年5月22日，神舟十六号载人飞船与长征二号F遥十六运载火箭组合体已转运至发射区。目前，发射场设施设备状态良好，后续将按计划开展发射前的各项功能检查、联合测试等工作，计划近日择机实施发射。 中国航天科技集团的微博视频	2023-05-22
843	4903874529858169	今天过节了吗？我们的航天人，过得很成功、很快乐！#521快乐##澳门科学一号卫星发射成功#张曼 摄 中国航天科技集团的微博视频	2023-05-21
844	4903502255496102	#20230520# 给大家比心啦！#卫星看世界#，地球上藏着很多小心心！（中国四维） 中国航天科技集团的微博视频	2023-05-20
845	4902757297554443	#卫星看世界# 【除了#淄博烧烤#，这些淄博景区也可以种草】淄博，千百年前的齐文化在这里发扬光大，千百年后，“烧烤小饼”带这座古城重回大众视野。今天我们就跟随卫星，走进齐鲁文化，探访千年古城！（航天世景）	2023-05-18
846	4902694152570376	#航天黑科技# 【航天科技让信号无处不在】出门在外担心啥？手机没信号绝对是大家关心的点。如今，有了航天技术的加持，不仅仅是手机，其他大型通信设备也能“满格”工作，更好地服务国计民生。#点亮航天+# 中国航天科技集团的微博视频	2023-05-18
847	4902350513504844	刚刚，#我国成功发射第56颗北斗导航卫星#。举手提问～下一代北斗卫星，将在哪些方面做出重要做出重要提升？（任长胜 摄） 中国航天科技集团的微博视频	2023-05-17
848	4902347333700282	漂亮！（任长胜 摄） #我国成功发射第56颗北斗导航卫星#	2023-05-17
849	4902346713469540	#带着微博看发射# 漂亮！有火箭、有美景，还有圆满成功！#我国成功发射第56颗北斗导航卫星#，纯享版发射视频来啦！ 中国航天科技集团的微博视频	2023-05-17
850	4900656782246022	【这画面太好看了！#天舟六号完成交会对接#】多机位回顾天舟六号货运飞船与中国空间站对接超精彩画面。还有进入天舟六号的#航天员转运物资#的画面哦，看航天员查收了哪些“宇宙快递”？载人航天小喇叭的微博视频	2023-05-12
851	4900591756902847	【太空开箱！#航天员开始拆70公斤水果大快递#】今早，神十五乘组打开天舟六号货运飞船舱门，按计划进行货物转运。这批快递种类更加丰富。其中有新衣服、食品、饮用水等，新鲜水果约70公斤，是天舟五号携带水果重量的约两倍。央视新闻的微博视频	2023-05-12
852	4900133836424759	庆功宴上的美食！仪式感十足～#天舟六号发射任务圆满成功#	2023-05-11
853	4900007944126720	发射场的大红屏，真红火真好看！#天舟六号发射任务圆满成功#宋皓薇 摄	2023-05-11
854	4900000411159639	#天舟六号发射任务圆满成功# 【航天员进天舟取货更方便】天舟六号密封舱装载空间更大，后锥段密封舱能“进人”了。天舟六号的货物舱密封舱装载空间增加了4.4立方米，装载能力增加了1.2吨。与空间站对接后，人可以直接进入后锥段密封舱，航天员取货更加方便。（动图来源五院）	2023-05-11
855	4899988578239585	#天舟六号发射任务圆满成功#【100%成功！长七完成5次天舟发射任务】长七火箭由我航一院研制，是为了满足我国载人空间站工程发射货运飞船的需求研制的新一代高可靠、高安全的中型运载火箭。自2016年首飞以来，长七火箭已圆满完成5次天舟系列货运飞船发射任务。（宋皓薇 摄）	2023-05-10
856	4899977699268253	#天舟六号发射任务圆满成功# 飞喽！戳视频，感受前方震撼发射画面~ （高洁 摄） 中国航天科技集团的微博视频	2023-05-10
857	4899963366019923	一飞冲天！#天舟六号发射升空瞬间# 太燃了（宋皓薇 摄）	2023-05-10
858	4899878733612715	【今晚发射！“长七”“天六”加油】据中国载人航天工程办公室消息，目前，长征七号遥七运载火箭已完成推进剂加注，瞄准北京时间2023年5月10日21时22分，在我国文昌航天发射场发射#天舟六号货运飞船#。1年前的今天，天舟四号发射成功，1年后的今天，天舟六号即将启航！祝福～（图片由八院提供）	2023-05-10
859	4899781640719268	全面“体检”！#天舟六号# 发射前，要做哪些检查？#天舟六号近日发射# 中国航天科技集团的微博视频	2023-05-10
860	4899613293938768	如果塔架是“舞台”，今夜的“光”便是为它而闪亮，我们期待“主角”登场！史啸 摄#天舟六号已准备就绪##天舟六号近日发射#	2023-05-09
861	4899518350889256	#中国航天的2023# 【如何在地球模拟月面环境？】我国初步规划于2030年前后建成月球科研站基本型，2040年前后建成完善型。探索月球步履不停，让我们一起走近航天器回收着陆地面综合试验场，看科研人员如何在地球模拟月面环境…… 中国航天科技集团的微博视频	2023-05-09
862	4899178092691524	【牛！“天上缺什么，我们就送什么！”】#天舟六号# 即将出征，满满好物已经装妥！这次的“船船”有啥新变化？听听设计师怎么说！ 中国航天科技集团的微博视频	2023-05-08
863	4899049268058155	【我国#可重复使用试验航天器成功着陆#】我国在酒泉卫星发射中心成功发射的可重复使用试验航天器，在轨飞行276天后，于5月8日成功返回预定着陆场。此次试验的圆满成功，标志着我国可重复使用航天器技术研究取得重要突破，后续可为和平利用太空提供更加便捷、廉价的往返方式。（新华社）	2023-05-08
864	4898718719148071	#天舟六号近日发射#【准备就绪！#天舟六号船箭转运至发射区#】 5月7日，天舟六号货运飞船与长征七号遥七运载火箭组合体垂直转运至发射区。目前，文昌航天发射场设施设备状态良好，后续将按计划开展发射前的各项功能检查、联合测试等工作，计划于近日择机实施发射。期待～（宋皓薇 摄）	2023-05-07
865	4898710607631020	快到了！分享一张长七和塔架的合影#天舟六号##天舟六号船箭垂直转运进发射区#宋皓薇 摄	2023-05-07
866	4898705758488380	转运路上的那些瞬间～记录一下！#天舟六号##天舟六号船箭垂直转运进发射区#宋皓薇、高洁 摄 中国航天科技集团的微博视频	2023-05-07
867	4898703057884483	牢记嘱托再接再厉，山海问天更上层楼！ps.每次的标题都能感受到贯穿灵魂的精神力量！#天舟六号##天舟六号船箭垂直转运进发射区#宋皓薇 摄	2023-05-07
868	4898701253807204	欢送长七天六转运！现场混剪视频来喽～隔着屏幕，也能感受到现场的气氛#天舟六号##天舟六号船箭垂直转运进发射区#宋皓薇、高洁 摄 中国航天科技集团的微博视频	2023-05-07
869	4898688432079090	今天转运，晒晒我航的长征七号！好久不见，还是这么帅气～#天舟六号# #天舟六号船箭垂直转运进发射区#宋皓薇 摄	2023-05-07
870	4897772552325443	#国家队版挖呀挖#【听说这个火，我也试试】在月球的表面上挖呀挖呀挖，表取和钻取一步都不落，1731克的月壤带回了家，我航抓总研制的嫦娥五号人人夸！@国资小新@微博政务	2023-05-04
871	4897686698328598	#航天荣耀#【航天科技集团15个集体、11名个人获全国“五一”表彰】近日，中华全国总工会公布2023年全国五一劳动奖和全国工人先锋号评选结果中，中国航天科技集团有限公司3个集体获全国五一劳动奖状、11名个人获全国五一劳动奖章、12个集体获全国工人先锋号。为他们点赞！	2023-05-04
872	4895466636968891	#航天黑科技#【卫星能让美景有“钱”景，真正变成金山银山】#今年五一你去哪儿玩#？在我国浙江省，航天科技集团五院508所的GEP星座发挥遥感卫星各有效载荷应用的优势，让这里的民宿能因空气环境的质量高低来进行定价。生态价值也能“明码标价”？戳视频，一起看看这是怎么回事？ 中国航天科技集团的微博视频	2023-04-28
873	4895204991042071	#在网上为丫丫接机# 【这些卫星拍下的“熊猫”影像，你看了没～】#丫丫专机已降落上海#！为了欢迎丫丫回国，特别送上“熊猫”相关的卫星影像，栩栩如生的熊猫高空掠影先让大家大饱眼福～（中国陆地观测卫星数据中心官微）	2023-04-27
874	4894372946512884	#2023中国航天日# 快来看！探馆“走向世界的中国航天”主题展览多个互动体验项目！（记者/杨成 任长胜） 中国航天科技集团的微博视频	2023-04-25
875	4894169337962265	#中国航天的2023# 【重磅！亚洲最大推力700吨液体火箭发动机试验台考台试车圆满成功】今天是第八个“中国航天日”，在这个具有特殊纪念意义的日子里，我航六院165所铜川大推力发动机试验台考台试车获得圆满成功，标志着我国具备了重型运载火箭液体发动机试验能力。（六院） 中国航天科技集团的微博视频	2023-04-24
876	4894162068970144	#2023中国航天日#来安徽合肥，参观“走向世界的中国航天”主题展览，共赴2023年“中国航天日”盛宴！（记者/杨成 任长胜） 中国航天科技集团的微博视频	2023-04-24
877	4894121460240984	#中国航天的2023# 【“大家好，这是我的太空梦……”】在2023年中国航天大会期间，“我的太空梦”太空画创作征集活动优秀作品与大家见面了！一起走进孩子们描绘的宇宙世界吧～ 中国航天科技集团的微博视频	2023-04-24
878	4893985397015565	【强！中国标识永久刻印在火星大地】我国科学研究团队通过火星高分影像，识别了天问一号着陆点附近大量的地理实体，国际天文联合会根据相关规则，将其中22个地理实体，以中国人口数小于10万的历史文化名村名镇加以命名。中国标识永久刻印在火星大地！#中国绘制火星全球影像图#	2023-04-24
879	4893983517969237	【看！#火星有了中国拍的全彩写真照# 】刚刚，安徽合肥，在2023年“中国航天日”主场活动启动仪式上，中国首次火星探测火星全球影像图重磅发布，天问一号探测器由我航研制。#中国绘制火星全球影像图#	2023-04-24
880	4893975900589073	#2023年中国航天日#宣传片，正式发布！让我们一起以格物致知的精神，叩问那片浩瀚苍穹！ 中国航天科技集团的微博视频	2023-04-24
881	4893970772263209	期待！#2023年中国航天日# 主场活动启动仪式和中国航天大会即将开幕，现场真漂亮（宿东 摄）	2023-04-24
882	4893393975251505	【#中国航天发布三款商业液体火箭发动机# 】4月22日，我航六院发布了三款为商业航天量身定做的液体火箭发动机。后续，六院将建成具备每年300台商业航天发动机总装能力的脉动生产线，推动商业航天产业更好地支撑航天强国建设，服务国民经济建设与百姓生活。	2023-04-22
883	4892661225360783	#卫星看世界# 【瞰！这些大桥好像大地上的游龙啊~】一座座桥串联起一条条路，桥梁的发展史也是人类的发展史，是连接，是跨越，是突破极限……一起跟随高分卫星，“瞰”望我国的青海海黄大桥、湄洲湾跨海大桥、泉州湾跨海大桥、虎门大桥、港珠澳大桥！（中国高分观测官微）	2023-04-20
884	4892304542798368	本周日见！2023年中国航天大会，10大类主题活动，你最想参与哪个？留言分享吧！	2023-04-19
885	4891906075263354	一分钟抢先看！#中国航天日# 宣传片预告，完整版主题宣传片将在安徽航天日主场活动开幕式上首播，敬请期待。 中国航天科技集团的微博视频	2023-04-18
886	4891902387946750	2023年#中国航天日#海报确定啦！	2023-04-18
887	4891091746688413	#带着微博看发射#【戳视频，看风云三号G星发射升空】至今，我国已成功发射“两代四型”共20颗风云气象卫星，目前有8颗在轨运行。第一代风云一号与风云二号卫星，第二代风云三号与风云四号卫星，共同组成气象卫星观测体系！（顾航瑜 摄） 中国航天科技集团的微博视频	2023-04-16
888	4890432469733712	#点亮航天+ 【在我国，有煤的地方就有航天炉】一块黑色煤炭经过“七十二变”后，可以是天然气、甲醇，也可以是一块塑料、一件衣服。航天炉如何凭借煤化工技术的突破“吃干榨尽”黑色煤炭，实现煤炭“由黑变白”的转变？戳视频，一起探探航天炉有哪些生活应用！ 中国航天科技集团的微博视频	2023-04-14
889	4889725632516204	#卫星的用途#【直观快捷！高分卫星监测东北江段防凌爆破进展】近日，高分卫星对黑龙江、松花江多个河段进行监测，为防凌抢险工作提供更直观、快捷的数据支撑，确保防凌爆破工作安全有序推进。通过高分遥感监测图可以看出，哈尔滨松花江部分江段冰排已消融。（中国高分观测官微）	2023-04-12
890	4889665166905023	【那就是，青！藏！高～原！#航天员在轨拍祖国美景# 】4月春回大地，从中国空间站看向祖国青藏高原，苍茫无际的大地述说着华夏大地重新绽放的勃勃生机！@载人航天小喇叭载人航天小喇叭的微博视频	2023-04-12
891	4887988293342211	【全都是科技！在太空如何“大扫除”“洗刷刷”？】今天是#世界卫生日#，在我们的“太空之家”，#航天员们的良好卫生习惯# 让他们保持了强健的体魄和健康的心态！一起看看他们在天上如何保持清洁吧！载人航天小喇叭的微博视频	2023-04-07
892	4887838816993990	不负好时光！在春花的映衬下，我航总部大楼多了几分新的生机~王磊 摄#随手拍春天# 中国航天科技集团的微博视频	2023-04-07
893	4887159234626037	【#航天员在轨工作忙忙忙# 】近期，正在中国空间站执行在轨任务的神舟十五号乘组在我们眼前出现的频率变低了，他们在轨开展的各类科学实验工作进展如何呢？戳视频，看看空间站里的航天人在忙些什么？@载人航天小喇叭载人航天小喇叭的微博视频	2023-04-05
894	4886884528164702	#中国航天的2023#【想带货上天吗？长征火箭带你飞，我航提供“一站式”发射服务】近日，我航所属长城公司发布2023-2024年度发射机会，既有搭载发射机会，也再次推出“共享火箭”拼车发射机会。长城公司期待为国际国内客户不断提供快速、稳定、合规的“一站式”发射服务！（航天长城）	2023-04-04

## Sheet: English
编号	Content	Time
1	Go for launch!	2023-10-31
2	An adorable representation of the Artemis generation. https://x.com/profjoshuaa/st/ProfJoshuaA/status/1719458872849584218	2023-10-31
3	Very creative!	2023-10-31
4	We can rest easy knowing our mission is in good hands.	2023-10-31
5	They’ve got the right ruff – er, stuff!	2023-10-31
6	A little imagination goes a long way!	2023-10-31
7	Unlikely! This nebula is 16,000 light-years away from Saturn’s moon Titan – Thanos’ home. But this comment...does put a smile on my face	2023-10-31
8	What a lovely tribute to @womenNASA and @NASA_Astronauts.	2023-10-31
9	Look at him go!	2023-10-31
10	We love to see the next generation of explorers.	2023-10-31
11	Our award-winning Curious Universe podcast is back with new episodes every Tuesday starting Nov. 7! Hear sounds of the Sun, go behind the scenes of our first asteroid sample return mission, and dive into the wild and wonderful cosmos. Catch up on previous seasons & subscribe at http://nasa.gov/curiousuniverse	2023-10-31
12	If you need a soundtrack for a ghoulish get-together, we’ve got you covered! Press play on our Sinister Sounds of the Solar System playlist on @SoundCloud and let it set the mood: https://go.nasa.gov/3FGQDjc	2023-10-31
13	For the first time, our #JunoMission has detected mineral salts and organic compounds on the surface of Jupiter’s moon Ganymede. The finding suggests an underground ocean brine is reaching the crust of the icy world: https://go.nasa.gov/47b3VzV	2023-10-31
14	Dressing up this Halloween as an astronaut? How about as a planet?Reply or tag us using #NASACostume so we can see!	2023-10-31
15	If you got it, haunt it.The "bones" of a ghostly cosmic hand from a pulsar wind nebula have been revealed by our @ChandraXRay and IXPE space telescopes: https://go.nasa.gov/472TrCO	2023-10-30
16	Fun! Maybe one day he’ll be in a real suit.	2023-10-28
17	Got your Halloween costume ready? Did you force your pet to wear a space helmet again this year? We want to see! Show us your outfits using #NASACostume.	2023-10-28
18	Well, it's a marvelous night for a moondance October's full moon – the Hunter's Moon – will peak at 4:24pm ET (2024 UTC) on Saturday, Oct. 28. Look out for cosmic companion Jupiter, which will appear at lower left of the Moon. http://go.nasa.gov/3QA5T7x	2023-10-28
19	This week, we celebrated International #ObserveTheMoon Night, the second issue of our First Woman graphic novel is out, and NASA leaders spoke at the #ASCEND space conference.Find out more about what we’re up to at http://nasa.gov/subscribe	2023-10-28
20	A device that makes oxygen on Mars, a mission to improve Earth’s air quality measurements, and an experimental plane that could make quiet supersonic flight a reality—these @NASA_Technology innovations are among TIME’s best inventions of 2023: https://go.nasa.gov/3QcK24U	2023-10-27
21	Debuted in 1975, our iconic "worm" symbol has wriggled its way into pop culture and deep space. On Monday, Nov. 6, worm designer Richard Danne will join us at our Headquarters in Washington for a livestreamed talk on the emblem's lasting legacy: https://go.nasa.gov/3tSs7sI	2023-10-27
22	Check out the newest gourd-eous #Halloween jack-o'-lantern patterns featuring @NASAUniverse’s fearless Traveler and their black hole companion: http://svs.gsfc.nasa.gov/14436/Get loads more NASA pumpkin stencils at http://svs.gsfc.nasa.gov/13416/	2023-10-27
23	Thanks for taking Issue 2 for a test flight! Let's keep inspiring the next generation together.	2023-10-27
24	Ice marks the spot. The NASA-funded Subsurface Water Ice Mapping project, or SWIM, has developed a map that could help us decide where the first astronauts on Mars should land. The more available water, the less missions will need to bring: https://go.nasa.gov/3rZ2F4g	2023-10-27
25	That kid is going places! (Maybe even outer space!)Thanks for sharing and happy birthday!	2023-10-26
26	We’re proud to support and work with HBCUs. Together, we go farther!	2023-10-26
27	Good news: It's free to download! You can also listen to it on our SoundCloud.	2023-10-26
28	Laser-based communications tools and an investigation into atmospheric gravity waves are among the @ISS_Research projects launching aboard @SpaceX #CRS29—and scientists are taking your questions.Tag questions with #AskNASA, and listen live: https://youtube.com/live/eLD_H8RJ4co…	2023-10-26
29	Kudos to our @NASASolarSystem team for the poetry to go with the art!	2023-10-26
30	First Woman is also in Spanish! Primera Mujer is available here.	2023-10-26
31	Some elements are only made in space (like the star-stuff in you!)After Fermi saw a deep-space explosion a million times brighter than the Milky Way, @NASAWebb turned its gaze and detected tellurium, an element used in solar panels and rewritable DVDs: https://go.nasa.gov/3tOuYTt	2023-10-25
32	OK. I like it. Picasso!The #JunoMission captured this view in Jupiter's far north that resembles a Cubist portrait displaying multiple perspectives.We present the @NASASolarSystem image to you on Oct. 25—what would have been Picasso's 142nd birthday: https://go.nasa.gov/3QvICnj	2023-10-25
33	Watch a spacewalk at the @Space_Station with Russian cosmonauts: http://nasa.gov/live	2023-10-25
34	Two cosmonauts will step outside the @Space_Station on Wednesday, Oct. 25, for a seven-hour spacewalk. Live coverage begins at 1:30pm ET (1730 UTC): https://go.nasa.gov/3Q1OfIg	2023-10-24
35	A demo of laser communication from space, and a new instrument studying atmospheric gravity waves are among the next delivery of @ISS_Research launching to the @Space_Station.Liftoff of @SpaceX's #CRS29 resupply mission is no earlier than Nov. 5. https://go.nasa.gov/3Q5woQV	2023-10-23
36	Together with @BoeingSpace, we’re now targeting the launch of #Starliner’s first flight with astronauts to and from the @Space_Station for April 2024 to accommodate launch schedules of other crew and cargo missions. https://go.nasa.gov/46HjSOC	2023-10-23
37	Waiting for the #F1 #USGP to start? Find out more about rockets, racecars, and the physics of going fast. http://go.nasa.gov/rockets-racecars…	2023-10-22
38	Tune in to International #ObserveTheMoon Night! Catch up on lunar exploration and science from the past year, discover what’s on the horizon and explore ways in which participants from around the world celebrate our cosmic satellite! Watch now:	2023-10-21
39	A “ring of fire” annular solar eclipse, studying the effects of long spaceflights on the human body, and testing the #Artemis engines that will send astronauts around the Moon.For more space and aeronautics in your life: http://nasa.gov/subscribe	2023-10-21
40	ILLUMA-T hopes to demonstrate the benefits of laser communications systems and offer missions higher data rates and expedited data transfer. You can learn more here:	2023-10-20
41	You spot the station here and find sighting opportunities in your area:	2023-10-20
42	A new laser communications system is set for launch to the @Space_Station aboard the next @SpaceX resupply mission. On Thurs., Oct. 26, experts will answer questions on this @NASASCaN system and other research: https://go.nasa.gov/45E9rdk	2023-10-20
43	Oh, you like Jupiter's bands? Name one song.@NASAWebb has discovered a massive jet stream over Jupiter’s equator, above the main cloud decks. Webb’s ability to observe the gas giant in infrared is revealing never-before-seen details in its cloud bands: https://go.nasa.gov/3tKHdjE	2023-10-19
44	We’re nearing soup season in the Northern Hemisphere, and we’re looking for summer 2024 interns.The early decision application deadline for 2024 summer @NASAInterns closes Oct. 20. General summer intern applications close Feb. 2, 2024. http://intern.nasa.gov	2023-10-19
45	International #ObserveTheMoon Night occurs annually in September or October, when the Moon is around first quarter ― a great phase for evening observing. A first-quarter Moon offers excellent viewing opportunities along the terminator (the line between night and day), where shadows enhance the Moon’s cratered landscape. Learn more: https://moon.nasa.gov/observe-the-moon-night/about/overview/››	2023-10-18
46	It’s not a phase... we love @NASAMoon!International #ObservetheMoon Night is Oct. 21, and everyone's invited! Find a Moon-gazing party near you, learn about lunar science, and honor cultural connections to the Moon. Details: https://go.nasa.gov/46W2BAK	2023-10-18
47	In this week’s episode of Universo curioso de la NASA, @NASA_es talks about how we are trying to discover if there are signs of life beyond Earth. Hear more on our Spanish-language podcast.	2023-10-18
48	Thankfully, yes! Already the sample shows evidence of high amounts of carbon and water. Together, these could indicate the building blocks of life on Earth may be found in the rock. The science is just beginning. https://nasa.gov/news-release/nasas-bennu-asteroid-sample-contains-carbon-water/…	2023-10-17
49	Is this the real life? Is this just fantasy? It's real, alright! Dr. Brian May, Queen guitarist and astrophysicist, is one of several scientists getting a first look at the #OSIRISREx asteroid sample recently delivered to Earth. Check it out.	2023-10-17
50	What do cochlear implants and robotic gloves have in common? They were derived from @NASA_technology. We’ve made it easier to find and use our patented inventions that could help create products that enhance life for people with disabilities. https://go.nasa.gov/45w66gd	2023-10-17
51	This Thursday's spacewalk outside the @Space_Station has been deferred to later this year—our next spacewalk (featuring @LunarLoral and @AstroJaws) is set for Monday, Oct. 30.Get the daily updates about life in orbit on our space station blog: https://go.nasa.gov/48UjLRl	2023-10-17
52	We're glad you asked! Learn more about the plans for our upcoming Mars Sample Return mission:	2023-10-16
53	We’re celebrating the star of our show! Last weekend’s solar eclipse kicked-off the Heliophysics Big Year: celebrating solar science and the Sun’s influence on everything it touches. Participate in events, citizen science projects, & other activities: https://go.nasa.gov/HelioBigYear	2023-10-16
54	Go outside now! While the peak viewing in Los Angeles was at 9:24 a.m. PDT, it's still good. More info at https://eclipse-explorer.smce.nasa.gov	2023-10-14
55	The eclipse will not be visible from Europe, Asia, and almost all of Africa—but you can watch it live with us on this stream! For more on upcoming eclipses around the world, visit:	2023-10-14
56	It’s never safe to look directly at the Sun without eye protection. The best way to view the eclipse is with certified solar viewing glasses, but if you don't have them you can use an indirect method like a pinhole projector, or watch online with us! More:	2023-10-14
57	The full "ring of fire" will be visible in the U.S. on a narrow path from Oregon to Texas, extending into Central and South America. Other skywatchers across the Americas will have the opportunity to see a partial solar eclipse, weather permitting: http://go.nasa.gov/EclipseExplorer	2023-10-14
58	Astronauts in space can sometimes view eclipses depending on their relative location at the time. The Apollo 12 crew returning from the Moon photographed this view when the Earth was between the Sun and their spacecraft:	2023-10-14
59	We're getting our first views of the "ring of fire"!Here's a look at the annular solar eclipse from Albuquerque, N.M., as the Moon nearly (but not completely) covers up the Sun.	2023-10-14
60	Absolutely. We love sharing space with you all!	2023-10-14
61	Check our interactive Eclipse Explorer for how much you can expect to see, at what time. https://eclipse-explorer.smce.nasa.gov	2023-10-14
62	Check time and duration for Houston and elsewhere in the Americas by using our Eclipse Explorer: https://eclipse-explorer.smce.nasa.gov	2023-10-14
63	You'll want to use a solar filter and adjust your phone's exposure settings. But if you can't get a good shot, look at the landscape and the people around you. You might capture some cool moments! More tips:	2023-10-14
64	Check out this site for lookup tables that show upcoming lunar and solar eclipses around the globe. https://eclipse.gsfc.nasa.gov	2023-10-14
65	We couldn't agree more! If you don't have solar-safe glasses, you can always watch the eclipse safely with us here on X, or make a pinhole projector:	2023-10-14
66	Come watch the eclipse with us!We're streaming today's "ring of fire" eclipse—also known as an annular solar eclipse—with live updates from Oregon to Texas. #AskNASA your questions! https://go.nasa.gov/Eclipse2023	2023-10-14
67	There were a lot of unique events this week at NASA: We took a first look at a historic asteroid sample and set sail to study a metal-rich asteroid.What's next? Watch the "ring of fire" solar eclipse with us starting at 11:30am ET (1530 UTC) Oct. 14: https://youtube.com/watch?v=LlY79zjud-Q…	2023-10-14
68	Scientific analysis indicates that Psyche is likely a mixture of rock and metal, with metal composing 30%-60% of its volume. We hope to get more information once we get a closer look.	2023-10-13
69	Experience the "ring of fire" solar eclipse with us on Saturday, Oct. 14!Livestream: https://youtube.com/watch?v=LlY79zjud-Q…Interactive map: https://go.nasa.gov/EclipseExplorerInfo hub: https://go.nasa.gov/eclipse	2023-10-13
70	Live: Astronaut Frank Rubio talks about his record-breaking @ISS_Research mission aboard the @Space_Station, and re-adjusting to life on Earth after spending 371 days in space. Have questions for Frank? Use #AskNASA.	2023-10-13
71	Are you ready to rock? We are in full communication with #MissionToPsyche, and the spacecraft is in good health!Follow @NASAJPL for more updates on the spacecraft's 2.2-billion-mile journey to a metal-rich asteroid. https://go.nasa.gov/46uuQ9Z	2023-10-13
72	Welcome to the jungle, #MissionToPsyche. Separation confirmed from its @SpaceX Falcon Heavy rocket. The spacecraft is on its way to a metal-rich asteroid.	2023-10-13
73	NOW: Watch the #MissionToPsyche spacecraft launch on a @SpaceX Falcon Heavy rocket from @NASAKennedy to a metal-rich asteroid.	2023-10-13
74	Our research teams explore what our own backyard can teach us about the search for life elsewhere. Check out how the Land Down Under is teaching us about lands beyond:	2023-10-13
75	Alfonso Davila studies extreme environments on Earth. It's a search for life beyond Earth, and a voyage of personal discovery. #HHM23"It’s about those two things: exploring the unknown and also, in a way, exploring yourself and what you’re capable of." https://go.nasa.gov/3rPzkZS	2023-10-13
76	Solar eclipses can only happen when the Moon is between the Sun and Earth, blocking our view of the star, and casting the Moon's shadow on the ground.This video demonstrates the relative positions of the Sun, Moon and Earth during a solar eclipse (and why they happen at the New New Moon). https://youtu.be/T_uUHCbZJmU?si=etd9k2LdI59F7h93	2023-10-13
77	Diana Colero of @NASA_LSP explains why the @SpaceX Falcon Heavy was selected to launch the #MissionToPsyche.	2023-10-13
78	It's gonna make a fiery ring!	2023-10-13
79	Feel the noize! Ain't nothin' but a good time. All aboard the #MissionToPsyche! Next stop: A metal world.	2023-10-13
80	Bummer. We'll stream it live so we can at least watch it together: https://youtube.com/live/LlY79zjud-Q?feature=share…Here's hoping the weather is better for you during the April 8, 2024, total eclipse! https://science.nasa.gov/eclipses/future-eclipses/…	2023-10-12
81	Vintage! You're set.	2023-10-12
82	Don't say "Bye, Bye, Bye" to your eye, eye, eyes during the eclipse. Lance Bass said so.On Oct. 14, parts of the Americas will experience a “ring of fire” annular solar eclipse. Whether or not you can see it from where you live, you can watch it with us: https://youtube.com/watch?v=LlY79zjud-Q…	2023-10-12
83	Life on this planet depends on the Sun, and understanding it aids our exploration of the cosmos. @NASA_es talks about the Sun in this week’s episode of Universo curioso de la NASA, our Spanish-language podcast.	2023-10-12
84	The Sun plays an important role in making our planet habitable, but evidence shows the current warming cannot be explained by the Sun. The addition of human-made emissions in the atmosphere is trapping and slowing the loss of heat to space. https://climate.nasa.gov/faq/14/is-the-sun-causing-global-warming/#:~:text=No.,goings%20of%20the%20ice%20ages….	2023-10-12
85	Launch time is now targeted for Oct. 13 at 10:19:43 am EDT.	2023-10-12
86	We're now targeting a launch on Oct. 13 at 10:19:43 am EDT.	2023-10-12
87	Breaking the news! Breaking the news! Our trip to a metal world, the #MissionToPsyche, is now slated to launch on Friday, Oct. 13. Don't be paranoid. It's not a Black Sabbath... it's because of weather conditions at @NASAKennedy. More info on the mission blog:…	2023-10-11
88	We'll bring the spacecraft blanket!	2023-10-11
89	You're looking at a view of the outside of the OSIRIS-REx sample collector, which sampled material from the asteroid Bennu. Scientists found evidence of carbon and water, which may indicate the building blocks of life locked within the space rock.	2023-10-11
90	The #OSIRISREx science team will have 2 years to answer their initial hypotheses, but more science will happen for decades (just like the Apollo Moon rock samples). The exciting part is that while we may get answers, we will generate more questions that we never thought to ask!	2023-10-11
91	Two October spacewalks have been postponed to give ground teams time to look at data from a faulty backup radiator on the @Space_Station. New dates will be announced later. Details: https://go.nasa.gov/46LPcvi	2023-10-11
92	Right now, get a status update on our #MissionToPsyche, set to launch in one day aboard a @SpaceX Falcon Heavy rocket. Liftoff is set for Oct. 12 at 10:16am ET (1416 UTC). https://twitter.com/i/broadcasts/1YqKDgzqBnBxV…	2023-10-11
93	More carbon than expected and an abundance of water were found in the 4.5-billion-year-old asteroid sample returned to Earth by #OSIRISREx. The two combined could mean that the building blocks for life on Earth might be locked in these rocks: https://go.nasa.gov/45sL5TQ	2023-10-11
94	We were surprised by how high the amounts of carbon and water in the sample measured so far. The finding begins to address hypotheses about how life began on Earth and water in the early solar system.	2023-10-11
95	Here they are. These bits of ancient space rock may hold clues to how the rocky planets—including our own—formed. Scientists worldwide will study the #OSIRISREx sample for generations to come to get answers on where we come from.	2023-10-11
96	Live from @NASA_Johnson, we’re revealing what we know about the sample of asteroid Bennu recently delivered from space by our #OSIRISREx spacecraft. Plus: the science team shows what they found during their first tests of the sample.	2023-10-11
97	NOW: The countdown is on. Two days until the #MissionToPsyche launches aboard a @SpaceX Falcon Heavy. Listen in to hear about the science we'll do, and an overview of the mission to this metal-rich asteroid.	2023-10-10
98	This #WorldSpaceWeek, we celebrate advancements in science & technology that propel humanity, and inspire the next generation. Through international collaboration, the #Artemis program will land the first woman and the first person of color on the Moon. https://go.nasa.gov/46lTtFO	2023-10-10
99	An action-packed week of science is underway:Wednesday: #OSIRISRex asteroid scienceThursday: Spacewalk and #MissionToPsyche launchFriday: Record-setting astronaut Q&ASaturday: "Ring of Fire" solar eclipseFollow us for alerts. Watch on X or http://nasa.gov/live.	2023-10-10
100	This week at NASA, we celebrated 65 years of exploration, hit 100 days in our yearlong simulated Mars mission, and continued preps for our #MissionToPsyche.Here's what's in store next week. Follow for alerts!Asteroid sample revealPsyche launchSpacewalkEclipse views	2023-10-07
101	It’s an informal term for an annular solar eclipse because the Moon’s shadow doesn’t completely cover the disk of the Sun, leaving only a ring of sunlight. Here’s an image from 2007 that shows what it looks like.	2023-10-07
102	Watch the solar eclipse with NASA on Saturday, Oct. 14!We'll have live updates as the "ring of fire" crosses from Oregon to Texas, starting at 11:30am ET (1530 UTC). Send us your eclipse Qs with #AskNASA—and check out what you'll see from your town: https://go.nasa.gov/48FefSu	2023-10-07
103	Be part of the largest annual global hackathon! The International @SpaceApps Challenge is this weekend, Oct 7-8. More than 50,000 people have registered to help solve some of Earth's most pressing issues. There's still time to join!	2023-10-06
104	That's no moon! It's the International @Space_Station.Big thanks to @StateDept and @MarkHamill this #WorldSpaceWeek for spotlighting science done in orbit to benefit life on Earth.	2023-10-06
105	Live from @NASA_Johnson, a preview of two upcoming spacewalks at the @Space_Station scheduled for Oct. 12 and Oct. 20 with @ESA and @NASA_Astronauts. #AskNASA your questions: https://twitter.com/i/broadcasts/1kvJpvPQYYPKE…	2023-10-06
106	From the spacesuit to her drawing of the ISS - job well done! Continue reaching for the stars	2023-10-05
107	Our #MissionToPsyche spacecraft is set to launch on Oct. 12 at 10:16 am EDT (1416 UTC) to explore a metal-rich asteroid to gather clues about how rocky planets form.Set a reminder to watch the launch to a metal world: https://youtube.com/watch?v=npIDMxrzm_o…	2023-10-05
108	Rubio worked on dozens of @ISS_Research experiments, from medical studies to growing plants in low Earth orbit. Here's more info about a few of them:	2023-10-05
109	We don't quite know yet, but that is one of the things we hope to find out! If scientists discover that Psyche is not an exposed core of an early planetary building block, it may prove to be an even rarer kind of primordial solar system object – one that’s never been seen before. One of the most exciting aspects of this mission is the possibility of the unexpected.	2023-10-05
110	We will be streaming this launch on X! But the reminder can be set on YouTube.	2023-10-05
111	Asteroid Bennu will give us more information about how the early solar system formed, and how life may have begun on Earth. This material has carbonaceous characteristics which are rich in water, carbon, and organic compounds that are expected to provide key information on the early solar system’s genesis. Find out more from our FAQs: https://science.nasa.gov/mission/osiris-rex/osiris-rex-faq/	2023-10-05
112	After 371 days, NASA astronaut Frank Rubio is back on Earth—and he's talking about his record-breaking mission aboard the @Space_Station. Tune in with us on Friday, Oct. 13 at 2pm ET (1800 UTC): https://go.nasa.gov/3rFaT18	2023-10-04
113	Get the inside scoop on our next two spacewalks!We're hosting a preview at 1pm ET (1700 UTC) this Friday, Oct. 6, as NASA and @ESA astronauts prepare to step outside the @Space_Station on Oct. 12 and Oct. 20. Share your questions with #AskNASA: https://go.nasa.gov/3RKjiLw	2023-10-03
114	It should be the first link in the article (click on "Eclipse Explorer")—but you can also access it directly at https://svs.gsfc.nasa.gov/webapps/eclipse-explorer/….	2023-10-03
115	Our new Eclipse Explorer lets you track where Oct. 14's "ring of fire" solar eclipse will pass over North, Central, and South America—down to the exact second.Check it out: https://go.nasa.gov/3EZstjo	2023-10-03
116	The Moon! Here's how it works:	2023-10-03
117	As for the preparations for the Artemis II mission, technicians will now work to secure the engines to the rocket’s core stage. You can learn more about Artemis II here: https://blogs.nasa.gov/artemis/	2023-10-02
118	Now that the asteroid sample has returned to Earth, it will be shared with scientists to study. You can learn more here:	2023-10-02
119	We turned 65 on Sunday, Oct. 1. We're reflecting on how far we've come, and how much more there is to explore. It's a new orbit! Let's go: https://go.nasa.gov/3tlU0Ja	2023-10-02
120	#OSIRISREx, our first asteroid sample return mission, is back on Earth. Astronaut Frank Rubio completes his record-setting spaceflight, and our Artemis II crew is making prelaunch progress.Sign up for more: http://nasa.gov/subscribe	2023-09-30
121	Love looking at the Moon? Keep an eye out in October as it passes by Jupiter, Saturn, and the Pleiades—but put your solar-safe eclipse glasses on when it crosses in front of the Sun on Oct. 14.Here's what else to watch out for: https://go.nasa.gov/3PXVjHj	2023-09-30
122	We plan to stream the "ring of fire" eclipse online here.	2023-09-29
123	Where can you see the "ring of fire" solar eclipse on Saturday, Oct. 14?Most skywatchers in the Americas will experience at least a partial eclipse, but a few from Oregon to Texas will see the full annular eclipse as the Moon passes in front of the Sun: https://go.nasa.gov/Eclipse2023	2023-09-29
124	Our #MissionToPsyche is now set to launch Thursday, Oct. 12, aboard a @SpaceX Falcon Heavy rocket: https://go.nasa.gov/45areIHThis unique mission to a metal-rich asteroid could give us a one-of-a-kind window into how the solar system formed.	2023-09-29
125	Try our new Eclipse Explorer, an interactive map that shows where, when, and how much of the “ring of fire” eclipse you can see from various locations: https://svs.gsfc.nasa.gov/webapps/eclipse-explorer/…	2023-09-29
126	Need for speed. The remains of a star that exploded approximately 20,000 years ago continue to race at speeds at over half a million miles per hour. @NASAHubble caught the action as seen in this new time-lapse video. Expand on this: https://go.nasa.gov/46rXckT	2023-09-29
127	Clear skies, full moon, can’t lose. The Harvest Moon peaks Sept. 29. In the days before electricity, farmers welcomed the sight since it gave them more time to bring in their crops before the first frost of the season. Don't forget to look up.	2023-09-29
128	The spacecraft will travel through space for 6 years before arriving at asteroid Psyche. The graphic here shows more detail about the journey:	2023-09-29
129	After 371 days of exploration and @ISS_Research in low Earth orbit, Frank Rubio is back on the ground.Get the details on his mission, the longest single spaceflight by a NASA astronaut: https://go.nasa.gov/3ZwrCQA	2023-09-27
130	At 371 days in space, Frank Rubio holds the record for the single longest U.S. spaceflight! You can see an updated list of @Space_Station astronaut records here: https://nasa.gov/feature/nasa-station-astronaut-record-holders…	2023-09-27
131	Astronauts have reported an off-balance feeling after returning to Earth from space. It can take them several days to get their "land legs." Our Human Research Program studies how spaceflight affects human bodies and behaviors, including research to prepare for @NASAArtemis missions to the Moon and beyond: https://nasa.gov/feature/new-tests-evaluate-mission-readiness-of-astronauts-upon-landing	2023-09-27
132	Almost! It's certainly off to visit another asteroid -- asteroid Apophis. It will go into orbit around Apophis, but won't take samples from it.For updates on the the extended mission, look for #OSIRISAPEX, and follow @NASASolarSystem.	2023-09-27
133	Welcome home, Frank! The single longest spaceflight for any of our @NASA_Astronauts comes to a close. Frank Rubio is back on Earth after 371 days. His extended mission to the @Space_Station will help us shape the future of deep space exploration.	2023-09-27
134	The Soyuz spacecraft carrying astronaut Frank Rubio and two cosmonauts is undocking from the @Space_Station. https://twitter.com/i/broadcasts/1mrGmyoaZEDGy…	2023-09-27
135	Watch hatches close on the @Space_Station as record-setting astronaut Frank Rubio prepares to return to Earth after spending over a year in space.	2023-09-27
136	Fantastic! Great to hear you've got your glasses ready—because this isn't a total solar eclipse, *everyone* watching this eclipse in person should wear specialized eye protection designed for solar viewing.	2023-09-26
137	No, Bennu is the size of a small mountain and the entire spacecraft had about the mass of an SUV. Observations show no change in the asteroid's trajectory.	2023-09-26
138	No, the asteroid sample poses no risk to life on Earth. Bennu is an irradiated rock and there is no chance that the sample could contain living organisms. Based on previous studies of other materials collected from space, including meteorites, cosmic dust, and previously returned samples by NASA and JAXA (Japan Aerospace Exploration Agency), we know that hazardous chemicals or organisms will also…	2023-09-26
139	Our annular eclipse coverage is scheduled to go live on https://youtube.com/watch?v=LlY79zjud-Q…, starting at 11:30am ET (1530 UTC) on Saturday, Oct. 14. We'll have updates from NASA experts and camera views from across the path of annularity!	2023-09-26
140	LIVE: Our experts are talking about the "ring of fire" eclipse that will pass over parts of North, Central, and South America on Saturday, Oct. 14. Listen in on how to watch it safely. https://youtube.com/watch?v=EMY5Y6MqWmE…	2023-09-26
141	Right now, #AskNASA your questions about the asteroid sample the #OSIRISREx spacecraft scooped up and delivered to Earth.	2023-09-26
142	Astronaut Frank Rubio, set to return to Earth on Wednesday after over a year in orbit, talked with @NASA_es about how the human body adapts to living in space. Listen to the new episode of our Spanish-language podcast “Universo curioso de la NASA.”	2023-09-26
143	Our experts are talking about the upcoming "ring of fire" eclipse, the best ways to watch, and the science of eclipses in a live event on Tuesday, Sept. 26.Listen in for the details on Oct. 14's solar eclipse: https://go.nasa.gov/46ji1ic	2023-09-25
144	Arctic sea reached its annual minimum on Sept. 19, making it the sixth-lowest year in the satellite record, @NASAEarth and @NSIDC report. Meanwhile, on Sept. 10, Antarctic sea ice reached its lowest maximum on record. https://go.nasa.gov/3RFvnS9	2023-09-25
145	October's annular eclipse will be visible throughout the Americas—here are the best places to watch, from Oregon to Brazil:	2023-09-25
146	You rock! Thank you to @UofArizona and @LockheedMartin for working with us on the historic #OSIRISREx mission! Special thanks, too, to the @usairforce and @usarmy for the safe place to land.	2023-09-24
147	Precious cargo The #OSIRISREx asteroid sample hitches a ride on a helicopter. The next stop is a clean room here in Utah. It will eventually make its way to @NASA_Johnson for scientific analysis.	2023-09-24
148	This material has carbonaceous characteristics which are rich in water, carbon, and organic compounds that are expected to provide key information on the early solar system’s genesis. Bennu itself is very dark, so we expect the samples to look like coal. We expect small pebbles down to grains as small as dust.	2023-09-24
149	Our #OSIRISREx spacecraft has a new mission to asteroid Apophis, and will be named OSIRIS-APEX. It's scheduled to enter the orbit of Apophis soon after the asteroid’s close approach of Earth in 2029, to see how the encounter affected the asteroid’s orbit, spin rate, and surface: https://blogs.nasa.gov/osiris-rex/2023/09/24/osiris-rex-spacecraft-departs-for-new-mission/	2023-09-24
150	We have chats open on our Youtube, Facebook and Twitch if you'd like to engage there. Or you can post questions here on X tagged #AskNASA.	2023-09-24
151	After releasing its capsule into Earth's atmosphere, our #OSIRISREx spacecraft takes on a new journey to asteroid Apophis, for a close-up look at an S-type (stony) asteroid. The extended mission is named OSIRIS-APEX (OSIRIS-APophis EXplorer). https://go.nasa.gov/460hli4	2023-09-24
152	Today's #OSIRISREx asteroid sample landing isn't just the end of a 7-year, 3.9-billion-mile journey through space. It takes us 4.5 billion years back in time.These rocks will help us understand the origin of organics and water that may have seeded life on Earth. http://go.nasa.gov/48tadwj	2023-09-24
153	Live now: Experts discuss the #OSIRISREx mission after landing the US's first pristine asteroid sample.	2023-09-24
154	It's a story 4.5-billion years in the making. See what's next for the asteroid samples returned today by #OSIRISREx.Post-landing news briefing: http://youtube.com/watch?v=P79IZNTnVn8…Mission blog: http://blogs.nasa.gov/osiris-rex/	2023-09-24
155	The asteroid sample returned today by #OSIRISREx poses no threat to Earth. Here's why:	2023-09-24
156	We've made it #ToBennuAndBack! Our landing broadcast has ended, but the mission continues. See what's next for the #OSIRISREx asteroid sample (and why it's heading to Houston): https://go.nasa.gov/46oNKPm	2023-09-24
157	After a journey of nearly 3.9 billion miles, the #OSIRISREx asteroid sample return capsule is back on Earth. Teams perform the initial safety assessment—the first persons to come into contact with this hardware since it was on the other side of the solar system.	2023-09-24
158	TOUCHDOWN! The #OSIRISREx sample capsule landed at the Utah Test and Training Range at 10:52am ET (1452 UTC) after a 3.86-billion mile journey. This marks the US's first sample return mission of its kind and will open a time capsule to the beginnings of our solar system.	2023-09-24
159	Bennu is a leftover fragment from the tumultuous formation of the solar system. Portions of Bennu’s rocks and dust will be distributed to scientists on the mission’s science team and our international partners. The samples will help scientists better understand the origins of our solar system, and might contain clues to the role asteroids may have played in delivering life-forming compounds to Ea…	2023-09-24
160	Yes! OSIRIS-APophis EXplorer (OSIRIS-APEX) is the extended mission with new goals: the team will redirect the spacecraft to encounter Apophis, an asteroid roughly 1,200 feet (370m) in diameter that will come within 20,000 miles (32,000 km) of Earth in 2029. OSIRIS-APEX will enter orbit around Apophis soon after the asteroid’s Earth flyby, providing an unprecedented close-up look.	2023-09-24
161	Hablas Español? Tune into our live @NASA_Es spanish broadcast here:	2023-09-24
162	We're expecting a delivery! Tomorrow, watch in 4K beginning at 10am ET (1400 UTC) as our #OSIRISREx spacecraft returns NASA's first asteroid sample collected in space to Utah's desert: https://youtube.com/watch?v=Kdwyqctp908…Use #AskNASA to submit questions for the show.	2023-09-23
163	Hello, flannel season. Today's the autumnal equinox, or the first full day of fall in the Northern Hemisphere.The equinox is when day & night are roughly equal in length. Days get shorter till the winter solstice, and you may see many photos of friends at pumpkin patches.	2023-09-23
164	Live coverage starts at 10 am ET (1400 UTC). Set a reminder here:	2023-09-22
165	Our eclipse visibility map is at https://svs.gsfc.nasa.gov/5073 — but if you can't make it in person, you can watch both eclipses live with NASA! Here's the link to our annular eclipse livestream:	2023-09-22
166	Only a small part of southeastern Oklahoma will see the total solar eclipse, but Oklahoma will be a good place to see both eclipses partially. Here's the full map: https://svs.gsfc.nasa.gov/5073	2023-09-22
167	You might be thinking of Scott Kelly, Mark's twin brother and fellow (retired) astronaut. He spent 340 days in space on his mission, which was the previous @NASA_Astronauts record before being surpassed by Mark Vande Hei in 2022—and now, Frank Rubio!	2023-09-22
168	Europa Clipper is scheduled to reach Jupiter in 2030—so a bit more than five years.	2023-09-22
169	We’re putting our stamp on US history, with #OSIRISREx, NASA’s first asteroid sample delivery. Landing is set for Sunday, Sept. 24.@USPS issued a stamp commemorating the 4.5 billion-year-old sample’s arrival. Learn more: https://go.nasa.gov/46qZ8dv	2023-09-22
170	The Space Apps Challenge soon approaches! Sign up to solve challenges we face on Earth and in space. The hackathon runs Oct. 7-8, 2023. https://bit.ly/44JtwPj	2023-09-22
171	After 371 days in space—the longest single trip ever for one of our @NASA_Astronauts—Frank Rubio is heading home on Wednesday, Sept. 27: https://go.nasa.gov/3ZwnQaaRubio is scheduled to touch down at 7:17am ET (1117 UTC). Watch with us on X and http://nasa.gov/live.	2023-09-22
172	Get ready for two upcoming eclipses! Tonight at 10pm ET (0200 UTC), chat live with experts at @NASAJPL. http://youtube.com/watch?v=9lKYm6QBE-Q…	2023-09-22
173	There's carbon on Jupiter's moon Europa—and it most likely came from an ocean below the surface! https://go.nasa.gov/3ZtVhKvIn October 2024, @EuropaClipper will launch to take a closer look. You can send your name to space with it by signing up here: http://go.nasa.gov/MessageInABottle…	2023-09-21
174	Today, Frank Rubio of @NASA_Astronauts marks one full year in space! He holds the record for the longest single spaceflight by a U.S. astronaut.Rubio returns home to Earth on Sept. 27. About his scientific journey on the @Space_Station: https://go.nasa.gov/3t4h9Qn	2023-09-21
175	Listen in as we discuss the Deep Space Optical Communications technology attached to the #MissionToPsyche.This experiment will be the first test of high-bandwidth laser communications beyond the Moon. https://go.nasa.gov/3EMdQQs	2023-09-20
176	When @NASA_Orion splashes down after orbiting the Moon, the capsule and astronauts will be recovered in an operation led by Liliana Villarreal, Artemis II recovery & landing director. Today for #HHM23, we’re spotlighting Colombian-born Villarreal: https://go.nasa.gov/48oEAnO	2023-09-20
177	A collapsible, toy-inspired robot; a space telescope with a fluid, self-healing mirror; and on-demand, custom manufactured spacesuits: With the NASA Innovative Advanced Concepts program, these visionary ideas could turn science fiction into science fact. http://nasa.gov/niac	2023-09-19
178	Live from space, astronaut Frank Rubio talks about his upcoming return to Earth after breaking the @NASA_Astronauts record for single longest spaceflight. https://twitter.com/i/broadcasts/1OyKAWMnEkqJb…	2023-09-19
179	You can stream it on our SoundCloud and on other platforms: https://soundcloud.com/nasa/sets/universo-curioso-de-la-nasa… https://nasa.gov/universo-curioso-de-la-nasa…	2023-09-19
180	Episode one of our new @NASA_Es podcast "Universo curioso de la NASA" is out, and it's all about the OSIRIS-REx asteroid sample return.Tune in every Tuesday during #HHM23 to explore the cosmos and our home planet. http://go.nasa.gov/48jJuSU	2023-09-19
181	Our #OSIRISREx spacecraft is set to deliver NASA's first pristine asteroid sample on Sunday, Sept. 24. Watch live coverage of reentry and landing starting at 10am ET (1400 UTC): https://bit.ly/3LtEfGCWhat else we have planned: https://go.nasa.gov/3Zvmdt9	2023-09-19
182	Or hotter!	2023-09-18
183	What does it sound like during an eclipse?Our newest citizen science project will study how insects and animals respond to the upcoming annular and total solar eclipses. Find out how you can @DoNASAScience: https://go.nasa.gov/3PJYi69	2023-09-17
184	Frank Rubio breaks the record for the longest single spaceflight by a U.S. astronaut, Crew-6 reflects on their time aboard the @Space_Station, and the OSIRIS-REx sample return spacecraft homes in on Earth.All this and more, this week at NASA: http://nasa.gov/subscribe	2023-09-16
185	No, the jets are not triggered by fusion in the star. They are created as new material falling onto the star spirals around the star and heats up. Magnetic fields in the disk confine some of the material and direct it out of the poles of the disk - no fusion required.	2023-09-15
186	SamCam, the camera taking these images, is a monochrome camera with panchromatic filter, it observes in different wavelengths but not RGB which is sensitive to all wavelengths of visible light so the images appear in black and white.	2023-09-15
187	As we celebrate the start of #HHM23, Frank Rubio has a special message from space for retired NASA astronaut José Hernández, whose journey and story is chronicled in the new film "A Million Miles Away": https://go.nasa.gov/45U8pe5	2023-09-15
188	#OSIRISREx is set to return an asteroid sample to Earth, and we need your help to make the soundtrack!@ThirdRockRadio is celebrating the historic event with a week of “Return of the Rock” radio shows. Reply with your song of choice.Show themes: https://go.nasa.gov/3Lr0Lzw	2023-09-15
189	The hatches are opening, and @LunarLoral and her crewmates are about to be welcomed aboard the @Space_Station. For the next six months, she'll contribute to science experiments in health, biology, and technology that could benefit people on Earth. https://twitter.com/i/broadcasts/1BdxYrjlbNAKX…	2023-09-15
190	Liftoff! @LunarLoral of @NASA_Astronauts and two cosmonaut crewmates are on their way to the @Space_Station. They’ll dock about three hours from now.	2023-09-15
191	NOW: Watch a crew of three, including @LunarLoral of @NASA_Astronauts, launch on a mission to the @Space_Station. https://twitter.com/i/broadcasts/1dRKZEjjnbvxB…	2023-09-15
192	Nice! You can download this hi-res image and many others at	2023-09-14
193	Babies, amirite? Supersonic jets of gas spew from a newborn star in this new infrared image by @NASAWebb: https://go.nasa.gov/3RrVADDThe bright regions are called Herbig-Haro objects, and they form when star particles collide with nearby gas and dust, forming intense shockwaves.	2023-09-14
194	Summer 2023 was the hottest summer in NASA’s record, continuing a trend of long-term warming caused by human activity.All three summer months broke heat records: https://go.nasa.gov/48cqdmn	2023-09-14
195	One way to think about the expanding universe is to imagine that the universe is a loaf of raisin bread. The galaxies are the raisins, and the dough is the space between galaxies. When the loaf is left to rise, the raisins get farther and farther apart because there is more more space between them. In real life, as a loaf of raisin bread bakes, the yeast in the bread makes the dough rise and expa…	2023-09-12
196	Ever feel like you're drifting? The universe is expanding, and @NASAWebb and @NASAHubble agree on how fast: https://go.nasa.gov/486AH6N	2023-09-12
197	.@NASAHubble can look at objects throughout the solar system, including our own Moon! See #Hubbles’ images over the years:	2023-09-12
198	Both telescopes have turned their sights on our solar system! @NASAWebb can only look at objects from the orbit of Mars and beyond & has observed planets, moons, and comets.To see Webb’s images of Jupiter, Saturn, & more of our solar system, check out:	2023-09-12
199	Yes! We've corrected the post. Thank you.	2023-09-12
200	Our #Crew6 astronauts are sharing stories after their six-month expedition on the @Space_Station!#AskNASA your questions about the Crew-6 mission, their work, and other things you'd like to know about life in space. https://twitter.com/i/broadcasts/1OdKrzOVWgYKX…	2023-09-12
201	Astronaut Mark Vande Hei “passes the torch” to astronaut Frank Rubio, who just beat his record for single longest US spaceflight.Rubio’s extended stay aboard the @Space_Station helps us see how the human body reacts to microgravity, and informs future missions to deep space.	2023-09-12
202	We will. We'll also stream it on our YouTube channel so you can watch it on demand.	2023-09-12
203	The full report by the unidentified anomalous phenomena (UAP) independent study team will publish Thursday, Sept. 14.A media briefing follows at 10am ET (1400 UTC) to discuss how we can better understand the origin and nature of future UAPs: https://go.nasa.gov/3ZeCDWB	2023-09-12
204	Our @NASAWebb telescope detected carbon dioxide and methane in the atmosphere of a planet orbiting a faraway sun. The planet might have an ocean, but more observations are needed to determine whether it could support life: https://go.nasa.gov/3LjrdLB	2023-09-11
205	Astronaut Frank Rubio has just set a new U.S. spaceflight record, eclipsing the previous record of 355 consecutive days aboard the @Space_Station. This is now the single longest mission for any of our @NASA_Astronauts. He is set to return to Earth on Sept. 27, when he will have spent 371 days in space.	2023-09-11
206	Thanks to those who caught the broken link in our original post. Here is the correct link that steers clear of 404s and other internet black holes.	2023-09-11
207	Lucy’s locked in. The #LucyMission got its first view of Dinkinesh, the first of 10 asteroids the spacecraft will visit on its 12-year trip.Here are images Lucy took from 14 million miles (23 million km) away. Close approach expected Nov 1, 2023: https://go.nasa.gov/45Ndyob	2023-09-11
208	We remember the heroes, survivors, and all those we lost on Sept. 11, 2001. We will never forget.	2023-09-11
209	On the latest episode of Houston, We Have a Podcast, hear how tomato seeds, flying lessons, & deep sea research all inspired astronaut Loral O’Hara as she prepares to head to the @Space_Station.O’Hara is set to launch from Kazakhstan on Friday, Sept. 15 http://go.nasa.gov/44Kr4aP	2023-09-10
210	This week at NASA? Astronauts, lasers, and aircraft, oh my! #Crew6 splashed down. A laser communications demonstration gets ready to launch. And a plane gets new life as an experimental fuel-efficient aircraft. Subscribe for more NASA in your inbox: https://nasa.gov/subscribe	2023-09-09
211	This festive red-orange array of stars, Terzan 12, was captured by @NASAHubble about 15,000 light-years from Earth. Gas and dust shroud the stars in this cluster, scattering blue light and leaving the redder wavelengths to come through. https://go.nasa.gov/3EzkBFb	2023-09-08
212	The @SpaceApps Challenge is only a month away! You don’t need to be a programmer or a scientist to join this #OpenScience hackathon. Apply now to create solutions to challenges we face on Earth and in space: http://bit.ly/44JtwPj	2023-09-08
213	Cosmic noms Using our Swift observatory, scientists have discovered a black hole in a distant galaxy repeatedly nibbling on a Sun-like star, consuming a rate of about three Earth-masses of star material on each pass. Dig in: https://go.nasa.gov/3PrADHg	2023-09-07
214	Liftoff! Congratulations to the XRISM teams at @JAXA_en, @NASAUniverse, and @ESA on a successful launch!This new X-ray observatory will help us study exploding stars, black holes, and more.Learn more: https://go.nasa.gov/460bvgl	2023-09-07
215	Our #Crew6 team is back on the ground—and they'll be taking your questions about their six-month space mission in a live Q&A next week.Join us at 2:15pm ET (1815 UTC) on Tuesday, Sept. 12 and share your Crew-6 questions with #AskNASA: https://go.nasa.gov/3Lgqqeu	2023-09-07
216	A planet is round because of gravity. A planet's gravity pulls equally from all sides. In fact, one of the three qualities that identify a planet is that it must be big enough to have enough gravity to force it into a spherical shape: https://solarsystem.nasa.gov/planets/in-depth/…››	2023-09-06
217	just gotta roll with it	2023-09-06
218	A frog. The @NASA_Wallops photo team confirmed the frog is real and was captured in a single frame by one of the remote cameras used to photograph the launch. The condition of the frog, however, was uncertain.	2023-09-06
219	Right now, #AskNASA your questions about our #MissionToPsyche, set to launch in October to explore a metallic asteroid that could be the core of a planet that never formed. https://twitter.com/i/broadcasts/1OdJrzObOBnJX…	2023-09-06
220	Watch as @JAXA_en's XRISM X-ray space telescope lifts off from Japan. XRISM is set to explore the largest structures, hottest regions, and objects with the strongest gravity in the universe. https://youtube.com/live/Ej4ZMp4a2xw… Follow @XRISM_jp and @NASAUniverse for updates.	2023-09-06
221	Some days you're the rocket. Some days you're the frog. #WednesdayThoughtsTen years ago today, our LADEE launch to the Moon from @NASA_Wallops leapt into internet history when a remote camera captured this image of liftoff, and an airborne frog. https://go.nasa.gov/3ErbGp0	2023-09-06
222	We're more into studying asteroids than mining them. We recently talked to a NASA expert about this!	2023-09-05
223	Our #MissionToPsyche is set to launch Oct. 5 to explore a metal-rich asteroid, possibly the core of a planet that never formed. #AskNASA experts your questions as they discuss the mission LIVE on Sept. 6 at 1pm ET (1700 UTC). https://nasa.gov/psyche	2023-09-05
224	On a roll!Our VIPER rover prototype is practicing rolling out of its lunar lander at @NASA_Johnson. The rover is set to arrive near the Moon's South Pole in late 2024, near the landing site of future @NASAArtemis astronauts: http://nasa.gov/viper	2023-09-05
225	Taking a moment this #LaborDay to show appreciation for the out-of-this-world efforts of all those who work tirelessly to reach the stars and beyond.Trinesha Dixon is a @NASASTEM program analyst at @NASA_Johnson, where she works to empower interns and colleagues to learn and grow: https://go.nasa.gov/3PjL1Rt	2023-09-04
226	Splashdown happened safely off the coast of Jacksonville, Florida, right on time at 12:17 a.m. EDT. Teams aboard @SpaceX recovery vessels retrieved the spacecraft and #Crew6. After returning to shore, the crew will fly to @NASA_Johnson.	2023-09-04
227	You may be able to spot @SpaceX's Dragon Endeavour spacecraft in the night sky shortly before #Crew6 splashes down off the coast of Jacksonville, Florida around 12:17am ET (0417 UTC) on Monday, Sept. 4.Here's where (and when) Endeavour will be most visible.	2023-09-04
228	You might be surprised. Humans have been living aboard the International Space Station continuously since 2001! Here's a brief look at some of the @ISS_Research aboard that benefits us on Earth.	2023-09-03
229	Watch #Crew6 undock from the @Space_Station to begin their return to Earth.	2023-09-03
230	Thanks for watching! We'll also stream Dragon Endeavour's splashdown tonight, starting at 11pm ET (0300 UTC Sept. 4).	2023-09-03
231	Undocking confirmed! Now in orbital nighttime, #Crew6 are on the way home in their @SpaceX Dragon Endeavour spacecraft. Reentry and splashdown coverage begins at 11pm ET tonight (0300 UTC Sept. 3)—tune in to watch here and at http://nasa.gov/live.	2023-09-03
232	We’re giving a preview of the #MissionToPsyche, set to launch Oct. 5 to a metal-rich asteroid that may hold clues to how rocky planets form. Tune in on Wednesday, Sept. 6 at 1pm ET (1700 UTC) and #AskNASA your questions about the mission. https://go.nasa.gov/3P4Z0Jk	2023-09-02
233	#Crew7 heads to the @Space_Station, Hurricane Idalia is seen from space, and the Lunar Reconnaissance Orbiter helps the @NASA_Artemis II astronauts.All this and more—This Week At NASA: http://nasa.gov/subscribe	2023-09-02
234	What to see in the sky this September! Venus is a brilliant beacon in the morning, plus: seek out the zodiacal light, and a Harvest Moon: https://go.nasa.gov/3L2EbgA	2023-09-01
235	Today's the day! Applications are due Aug. 31 for our spring internships. From engineers to communicators, we're looking for @NASAInterns from a variety of backgrounds to help us push the boundaries of exploration: https://intern.nasa.gov	2023-08-31
236	We're not in the business of mining asteroids, but we are trying to dig deep so we can understand how our solar system formed. Here's one of our asteroids experts talking all about it.	2023-08-30
237	We just dropped in to see what condition our condition was in... for the OSIRIS-REx capsule return.Teams completed a big test today in preparation for the Sept. 24 landing of the first US asteroid sample collected in space.Ins, outs & what-have-yous: https://go.nasa.gov/47VqOIN	2023-08-30
238	Check out the images that our @NASA_Orion spacecraft captured on its trip around the Moon during the #Artemis I mission.Spoilers, the images are pretty great: http://bit.ly/3LqHezB	2023-08-30
239	Live from Utah: Mission experts gather at @DeptOfDefense’s Utah Test and Training Range to discuss preparations and readiness for the #OSIRISREx return. Landing Sept. 24, it carries the first U.S. asteroid sample collected in space. https://twitter.com/i/broadcasts/1zqKVPjPYAaJB…	2023-08-30
240	We're currently targeting Saturday, Sept. 2 for #Crew6 to undock from the @Space_Station as we monitor potential impacts from Hurricane Idalia. More info: https://blogs.nasa.gov/spacestation/2023/08/30/space-station-crew-members-focused-on-in-orbit-handover/…	2023-08-30
241	#Crew6 is heading home soon, wrapping up a six-month scientific mission filled with @ISS_Research to keep humans healthy—in space and back on Earth.See snapshots of @Astro_Woody and the rest of the Crew-6 astronauts doing science on the @Space_Station: https://go.nasa.gov/3OOOR3l	2023-08-30
242	The Moon is doing the most: It's a Super Blue Moon!So-called "super" because it's slightly closer to Earth and "blue" because it's the second full moon in a month. It peaks at 9:36pm ET on Aug. 30 (0136 UTC on Aug. 31). Details & other sky highlights: https://go.nasa.gov/3qU6qqV	2023-08-30
243	The @Space_Station is passing over #HurricaneIdalia as the storm crosses Florida. https://twitter.com/i/broadcasts/1RDGlazaBPlJL…	2023-08-30
244	Guy Bluford chased his childhood dream of becoming an aerospace engineer. Then, he became an astronaut.Forty years ago today, he made history as the first African American in space. Click to delve into his work and enduring legacy: https://bit.ly/45NsL8y	2023-08-30
245	This summer our youngest intern was 16, and our oldest intern was 61 years old. Check out https://intern.nasa.gov for application criteria. Good luck!	2023-08-29
246	Yes, the caption refers to the category of the storm at the time the image was taken.	2023-08-29
247	Good news: @NASAglenn is in Cleveland. Check this site for a map of NASA facilities, application criteria, and internship specifications:	2023-08-29
248	Never say never! Some astronauts started out as @NASAInterns, including Jessica Watkins of Crew-4, Loral O'Hara (launching to space in September), and Woody Hoburg, currently aboard the @Space_Station as part of Crew-6!	2023-08-29
249	Hurry! There are only two days left to apply to be one of our @NASAinterns this spring. Sign up to be part of the next generation of explorers, designers, coders, and communicators. Applications are due Aug. 31: http://intern.nasa.gov	2023-08-29
250	¡Hay espacio para todos!You can now sign up to #SendYourName aboard our @EuropaClipper mission in Spanish as well as English. Send your name to Europa, one of Jupiter's icy moons. ¡Vamos!En español: http://go.nasa.gov/MensajeEnUnaBotella…In English: http://go.nasa.gov/MessageInABottle…	2023-08-29
251	Watch a live feed from the International @Space_Station, currently flying over #HurricaneIdalia.	2023-08-29
252	Our orbiting astronauts work on @ISS_Research that develops medicines, studies new materials, and helps us keep an eye on our changing planet. More info on the @Space_Station's benefits to humanity:	2023-08-28
253	The path of the annular eclipse will pass over Central and South America, too! Here's the full map:	2023-08-28
254	Save the date for a solar eclipse: On Oct. 14, a "ring of fire," or annular, eclipse will travel from the U.S. Oregon coast to the Gulf of Mexico.Wherever you are, you can watch it live with us: https://youtube.com/watch?v=LlY79zjud-Q…	2023-08-28
255	Great question! Listen to our on-air commenters explain:	2023-08-27
256	Docking confirmed for #Crew7! At 9:16am ET (1316 UTC), the Dragon crew spacecraft with four space travelers aboard arrived at the @Space_Station.	2023-08-27
257	There are 20 pressurized components with 16 pressurized modules.Each station partner has the primary responsibility to manage and run the hardware it provides.Details: https://nasa.gov/feature/facts-and-figures…	2023-08-27
258	LIVE: The @SpaceX Dragon Endurance spacecraft docks to the @Space_Station for our #Crew7 mission after traveling about 30 hours to the orbiting laboratory. Docking is set for approximately 9:05am ET (1305 UTC). https://twitter.com/i/broadcasts/1kvJpmyapAmxE…	2023-08-27
259	After second stage separation, @SpaceX’s Dragon spacecraft with the four members of #Crew7 aboard is in orbit and set to arrive at the @Space_Station on Sun., Aug. 27. Commander @AstroJaws thanked all those who prepared the crew and spacecraft for flight:	2023-08-26
260	We have liftoff! Endurance ascends to space. Next stop for #Crew7: the @Space_Station.	2023-08-26
261	Yes, the astronauts can bring some personal items to the @Space_Station. Personal items brought by each member of #Crew7 were described earlier on today's launch broadcast:	2023-08-26
262	Thank you for watching and signing up to be a virtual guest! Yes, @NASASTEM has many lesson plans for educators. You can browse plans here: https://nasa.gov/education/materials/…For @Commercial_Crew, we have a STEM toolkit: https://nasa.gov/stem-ed-resources/commercial-crew-program-stem-mission-toolkit.html…	2023-08-26
263	T-1 hour until the launch of NASA's @SpaceX #Crew7 mission to the @Space_Station! Liftoff is expected at 3:27am ET (0727 UTC). https://twitter.com/i/broadcasts/1kvJpmyjljXxE…	2023-08-26
264	Astronauts flying to the @Space_Station can bring a few personal items to make the orbiting laboratory feel like home. What would you bring to space?	2023-08-26
265	Discover the @ISS_Research that #Crew7 will conduct aboard the orbiting laboratory on their nearly six-month stay aboard the @Space_Station, including studies about sleep and the long-term effects of space on the human body. https://nasa.gov/mission_pages/station/research/news/SpaceX_Crew-7_Scientific_Studies…	2023-08-26
266	It's not the first! The Crew-1 mission launched after dark at 7:27pm ET, and Crew-2 was a very early morning liftoff at 5:49am ET. You can find a list of all the launches, arrivals, and departures for the @Space_Station here: https://nasa.gov/feature/visiting-vehicle-launches-arrivals-and-departures/…	2023-08-26
267	Watch LIVE as #Crew7 launches to the @Space_Station on the @SpaceX Dragon Endurance!Liftoff from @NASAKennedy is set for 3:27am ET (0727 UTC). #AskNASA your questions, and they may be answered on air. https://twitter.com/i/broadcasts/1kvJpmyjljXxE…	2023-08-26
268	Calling all metalheads and digital creators Last chance to be part of a one-of-a-kind journey to explore a metal-rich asteroid!Deadline is Mon., Aug. 28 for a chance to cover the launch of our #MissionToPsyche, set to lift off on a @SpaceX Falcon Heavy rocket Oct. 5. go.nasa.gov/3KYvdB8	2023-08-26
269	An international crew of four space travelers are on their way to the @Space_Station after a successful launch at 3:27am ET (0727 UTC). #Crew7 will arrive at the orbiting lab on Sun., Aug. 27: https://go.nasa.gov/3YPRXce	2023-08-26
270	LIVE: Leaders from NASA, SpaceX, @ESA and @JAXA_en discuss liftoff of the #Crew7 mission and answer questions at a postlaunch news conference: https://twitter.com/i/broadcasts/1MYxNgwXPlXKw…	2023-08-26
271	#Crew7 is scheduled for a mission of about six months. From the very first mission on the @Space_Station, crews have found their own ways to celebrate - visiting cargo spacecraft will often deliver special holiday treats! https://nasa.gov/feature/space-station-20th-celebrating-the-holidays-in-space…	2023-08-26
272	For tonight's launch at 3:27am ET, #Crew7 is scheduled to arrive at the @Space_Station on Sunday, Aug. 27, at 8:39am ET. We'll show the docking of the Dragon crew spacecraft as well as the hatch opening and welcome ceremony live on NASA TV.	2023-08-26
273	#Crew7 walks out from the Neil Armstrong Operations and Checkout Building at @NASAKennedy, greeting their family and friends before heading to the launchpad.	2023-08-26
274	#Crew7 is suited up and ready to head to the pad, but first, a tradition before missions to the @Space_Station: Chief Astronaut Joe Acaba and @AstroJaws play a card game for luck ahead of their journey.	2023-08-26
275	This week at NASA: our @NASAWebb telescope captures a cosmic ring, meet the team behind #MissionToPsyche, and a unique look at a star destroyer.	2023-08-25
276	Witness Saturn’s main character moment Saturn is directly opposite the Sun on Aug. 26-27, which will make it look big and bright. Spot the yellowish “star” rising in the southeast at sunset, and traveling across the sky until sunrise: https://go.nasa.gov/45sjV0e	2023-08-25
277	Update: The #Crew7 launch to the @Space_Station has been postponed, now targeting Aug. 26 at 3:27am ET (0727 UTC): http://go.nasa.gov/3RbDllN	2023-08-25
278	TEMPO is very much in space – at an orbit from about 22,000 miles (35,406 km) above Earth's surface.	2023-08-24
279	No, but the seeds from which they grew made the journey to the Moon and back aboard the @NASAArtemis I mission.	2023-08-24
280	From: spaceTo: your school, library, or museum! Educators, apply now to receive a sapling #MoonTree from seeds that flew beyond the Moon on Artemis I. Deadline is Oct. 6. Details via @NASASTEM: https://go.nasa.gov/45IMq9G	2023-08-24
281	You can find the whole map, including visualizations showing nitrogen dioxide air pollution over a period of six hours, here:	2023-08-24
282	Thank you for catching and correcting for us!	2023-08-24
283	TEMPO, the first space-based instrument to continuously monitor North American air quality with the resolution of a few square miles, released its first maps: https://go.nasa.gov/3KVcvdHTEMPO studies the effects of traffic, fertilizer, and fire to the neighborhood level.	2023-08-24
284	Mark your calendars! Join us Thursday, Aug. 24, at 11:45pm (Friday, Aug. 25 0345 UTC) for the broadcast of the #Crew7 launch to the @Space_Station. Liftoff is set for 3:50am ET (0750 UTC).Meet the crew and tune in for launch: hhttps://www.youtube.com/watch?v=QD2XDoeT8SI	2023-08-23
285	Where are the Moon rocks? When they’re not being studied by institutions or enjoyed by museumgoers, we have specialized the Lunar Sample Curation Laboratory @NASA_Johnson to store & keep the samples safe: https://go.nasa.gov/44pYGKW	2023-08-23
286	While Psyche won't attempt a landing, it will orbit the asteroid for the duration of its planned two-year science mission. We'll get continuous data as it maps this unique world and tries to uncover its origin story.	2023-08-23
287	The spacecraft will get as close as about 70 kilometers (43.5 miles) from the asteroid. Thanks for your question!	2023-08-23
288	NOW: We’re talking about our soon-to-launch #MissionToPsyche. It's headed for an asteroid that may be the metal core of a planet that didn't fully form. Tag questions #AskNASA and we may answer them on air. https://twitter.com/i/broadcasts/1lDxLnzQAoZGm…	2023-08-23
289	LIVE: Our #Crew6 astronauts are taking your questions about their six-month mission on the @Space_Station before their scheduled return to Earth next week!Join us and share your crew Qs with #AskNASA. https://twitter.com/i/broadcasts/1OdKrzDbNlvKX…	2023-08-23
290	Today at 3:30pm ET (1930 UTC), join experts as they discuss #MissionToPsyche, a 2.5-billion-mile journey to a unique metal-rich asteroid named Psyche that may give clues to the formation of rocky planets in our solar system. Submit questions with #AskNASA: https://go.nasa.gov/45k9UlD	2023-08-23
291	LIVE: Watch a Progress cargo spacecraft launch to the @Space_Station to deliver food, fuel, and supplies. Liftoff of the Soyuz rocket is set for 9:08pm ET (0108 UTC Aug. 23). http://nasa.gov/live	2023-08-23
292	The future astronauts of the @NASAArtemis III mission to the Moon will perform geology tasks designed by a newly-announced team of 12 lunar scientists led by @JHUAPL: https://go.nasa.gov/45mAI4EThe team will plan moonwalk activities including sampling, imagery, and taking…	2023-08-22
293	Eye Candy New views of the Ring Nebula by @NASAWebb reveal intricate details, including a faint halo surrounding the nebula's outer layers. Studying planetary nebulas like this one can tell us more about the life and death of Sun-like stars. https://go.nasa.gov/44e1Ykw	2023-08-21
294	LIVE: Listen to the latest about the #Crew7 launch to the @Space_Station following today’s flight readiness review. Tune in: http://youtu.be/x4EjwCIpZrc	2023-08-21
295	Scientists, designers, storytellers, makers, technologists, and innovators: we need you! Join the @SpaceApps Challenge, an #OpenScience hackathon, Oct. 7-8, 2023, to solve challenges we face on Earth and in space. https://bit.ly/44JtwPj	2023-08-21
296	Record heat in July, a wind study campaign that could help future delivery drones, and a call for middle and high school students to submit experiment ideas—here’s what happened this week at NASA.	2023-08-19
297	.@NOAASatellites acquired this image of #HurricaneHilary in the predawn hours of Aug. 18, when the eye of the storm was about 400 miles (640 kilometers) off the coast of Baja California. The storm is expected to weaken while drenching a swath of California and the U.S. Southwest with heavy rains. The image shows infrared brightness temperature data, which is useful for distinguishing cooler cloud…	2023-08-18
298	The four space travelers of #Crew7, including NASA’s Jasmin Moghbeli, arrive at @NASAKennedy on Sunday. Aug. 20, ahead of their launch to the @Space_Station. Liftoff is currently set for Aug. 25.Here’s our schedule for all the upcoming Crew-7 events: https://go.nasa.gov/3P3T2JW	2023-08-18
299	Scientists attribute the global warming trend observed since the mid-20th century to the human expansion of the "greenhouse effect" — warming that results when the atmosphere traps heat radiating from Earth toward space. Learn more:	2023-08-17
300	The Sun has played a role in past climate changes, but evidence shows the current warming cannot be explained by the Sun. The addition of human-made emissions in the atmosphere is trapping and slowing heat loss to space. Learn more:	2023-08-17
301	Astronomers using data from @NASAHubble and other observatories have uncovered a link between Neptune's disappearing clouds and the Sun's 11-year solar cycle. A surprising find, as the planet only receives 0.1% of the intensity of sunlight on Earth: https://go.nasa.gov/3E1DQH9	2023-08-17
302	So you see, @BlueBeetle, we’re proud to have these and many other Latino superheroes in our NASA familia!	2023-08-17
303	From astronauts to astronomers, our Latino superheroes help us reach for the stars. ¡Con ellos y ellas sí se puede!	2023-08-17
304	Our @NASA_Astronauts run science experiments, talk with schools and students around the world, and help us learn how to live in space! Get daily updates at https://blogs.nasa.gov/spacestation/.	2023-08-17
305	Our #Crew6 astronauts have been living and working on the @Space_Station for nearly six months—now, they're about to come home!We'll talk with them from space on Wednesday, Aug. 23. Share your questions for the crew with #AskNASA: https://go.nasa.gov/47DcXXu	2023-08-16
306	We're hooked!	2023-08-16
307	You don't have to travel far to help us make discoveries! Check out some of the research projects that can be done anyone, anywhere, with just a cellphone or laptop:	2023-08-16
308	The metal on Psyche appears to be exposed nickel-iron core of an early planet, one of the building blocks of our solar system. More details on the mission here:	2023-08-16
309	Robots help us do tasks in space that are too dangerous or challenging for humans. We’re working on a new generation of robotic spacecraft that can work together without being controlled by astronauts or teams on Earth: https://go.nasa.gov/3k5EuZx	2023-08-16
310	We hear it's #NationalTellAJokeDay...How does NASA throw a party?We planet.Ba-dum-bum. We'll be here all week! Enjoy these star party resources: https://go.nasa.gov/45uMuJN	2023-08-16
311	Check out http://intern.nasa.gov to learn about the different types of internships we have and how to apply.	2023-08-16
312	Pencils? Check.Folders? Check.Space? Check! @NASASTEM has what you need to bring the spirit of exploration #BackToSchool this year, from classroom resources to student challenges and real NASA science anybody can do with just a laptop or cell phone. https://go.nasa.gov/3DZXeUW	2023-08-16
313	LIVE: We're answering your questions about our NASA Software Catalog—and how you can use it to study and understand Earth. Join us at /r/AskScience for our ongoing @Reddit AMA: https://redd.it/15smnto	2023-08-16
314	Media accreditation is now open for the launch of our Psyche spacecraft from @NASAKennedy, targeted for Oct. 5. Our #MissionToPsyche will explore a unique metal-rich asteroid that may offer clues to how rocky planets form, including Earth: https://go.nasa.gov/47BPnKC	2023-08-16
315	How is NASA software helping us study and protect our home planet—and how can you use it (for free) in your own research?Join @NASA_Technology and @NASAEarth experts for a @Reddit AMA on our NASA Software Catalog at noon ET (1600 UTC) on Aug. 16: https://reddit.com/r/askscience	2023-08-15
316	XRISM, a collaboration between @JAXA_en and NASA, will peer into the cosmos using X-ray spectroscopy – deepening knowledge of the universe.See how spectroscopy works, what distinguishes XRISM from other telescopes, and when it's set to launch: http://go.nasa.gov/3ODe9Bp	2023-08-15
317	The Oct. 14 eclipse will pass from Oregon through the U.S. Southwest and on to Central and South America. Here are maps for both celestial events, including the total eclipse happening in April! https://solarsystem.nasa.gov/resources/2917/nasas-2023-and-2024-solar-eclipse-map/?category=eclipse…	2023-08-15
318	Millions of people in the Americas will be able to see a "Ring of Fire" eclipse on Oct. 14, 2023. Will you be one of them?Note: Regular sunglasses are NOT safe for annular eclipse viewing. Plan ahead and get solar-safe viewers. What to look for: https://go.nasa.gov/3OD1rCY	2023-08-15
319	Determination, which launched José Hernández from the farming fields to the stars, is a hallmark trait of our @NASA_Astronauts!	2023-08-15
320	LIVE: We're talking about record-breaking temperatures and how we can use @NASAEarth data to manage the effects of climate change. Use #AskNASA and your questions may get answered on air. https://twitter.com/i/broadcasts/1yoKMZyzRARGQ…	2023-08-14
321	Relatively small changes in the distance and position of Earth relative to the Sun can have profound climatic impacts, but those changes happen over tens to hundreds of thousands of years. The warming we’ve seen in recent decades is too rapid to be linked to changes in Earth’s orbit. These changes --collectively known as orbital forcing -- were actually causing a gradual cooling in the northern h…	2023-08-14
322	Earth’s distance from the Sun changes at different points in our orbit. We know subtle changes in Earth’s orbit around the Sun are responsible for the comings and goings of the ice ages. But recent warming is too rapid to be linked to changes in orbit and too large to be caused by solar activity. More info: https://climate.nasa.gov/faq/14/is-the-sun-causing-global-warming/	2023-08-14
323	Our record starts in 1880, when consistent, reliable measurements of surface temperatures became available globally. But, using data from other sources like tree rings, ice cores, and ocean sediment, we can reconstruct a much longer record of Earth's climate: https://go.nasa.gov/45oP9EY	2023-08-14
324	While the Sun is in a period of higher activity and heading toward a solar maximum, the warming we’ve seen in recent decades is too large to be caused by solar activity. http://go.nasa.gov/45uU07p	2023-08-14
325	July 2023 was the hottest month on record, according to our global temperature analysis. Overall, July was 0.43°F (0.24°C) warmer than any other July in @NASAEarth's record, and it's likely due to human activity. Details: https://go.nasa.gov/3OTWMh7	2023-08-14
326	LIVE: @NASAEarth and @NOAA climate experts talk about record-breaking temperatures, and how we can use satellite data to manage the effects of climate change. https://twitter.com/i/broadcasts/1mnxeRAvVRvKX…	2023-08-14
327	Majestic!You can also #SendYourName to Jupiter's moon Europa on the @EuropaClipper spacecraft at https://go.nasa.gov/47dfNT1	2023-08-14
328	The Perseid meteor shower peaks TONIGHT!Viewing tips: http://go.nasa.gov/whatsup- Lie down in a safe, dark spot- Point your feet to the northeast- Look straight upIf you spot shooting stars, let us know in the comments.	2023-08-12
329	This week at NASA:The @NASAArtemis II astronauts visit the spacecraft that will take them around the Moon, teams practice recovery for the #Artemis II splashdown, and @NASAWebb takes another look at the most distant star ever detected.Subscribe: http://nasa.gov/subscribe	2023-08-12
330	Then, at 3:30pm ET (1930 UTC), we'll host a NASA Science Live show to discuss recent climate trends and how we can use satellite data to manage the effects of climate change. Use #AskNASA and your questions may get answered on air:	2023-08-11
331	On the heels of record-breaking June temperatures, @NASAEarth and @NOAA climate experts will give an update on the latest data at 11am ET (1500 UTC) on Monday, Aug. 14: https://go.nasa.gov/442EmiB	2023-08-11
332	The Perseids should be visible across the Northern Hemisphere, as long as the skies in your area are clear and free of light pollution. Happy skywatching!	2023-08-11
333	You can check out https://nasa.gov/launchschedule/ for a full list of our major upcoming launches. Next up is our #Crew7 mission to the @Space_Station, currently scheduled to lift off Aug. 25.	2023-08-11
334	MEDIA: Register to join us in Utah to see preparations for the return of the OSIRIS-REx capsule carrying America’s first asteroid sample collected in space. The event will also include a news conference, and tours of the landing area and clean room. https://go.nasa.gov/455LBrx	2023-08-11
335	Dry conditions and strong winds helped fuel destructive wildfires on Maui.The Landsat 8 satellite captured this image in infrared on Aug. 8 at 10:25pm Hawaii Time: http://go.nasa.gov/47lzubn	2023-08-10
336	If you're in the Northern Hemisphere, the best time to view them is between midnight and dawn. Meteor activity likely will be at its greatest in the hour preceding dawn. https://go.nasa.gov/3s2Dn4F	2023-08-10
337	Got weekend plans? Look up on Aug. 12 for the best meteor shower of the year. Weather permitting, you’ll have the best view of the Perseids in the Northern Hemisphere between midnight and dawn, but early Perseids are already being spotted.Tips: http://go.nasa.gov/3s2Dn4F	2023-08-10
338	We're working closely with industry to develop these game-changing technologies. And the moon has 1/6th of Earth's gravity, which is still something. More on PRIME-1: https://go.nasa.gov/2QygCmFAnd here's more info on the Moon's water ice.	2023-08-09
339	We know the Moon has water, so could future astronauts access and make use of it? We're working on it. Once it lands at the lunar South Pole, our Polar Resources Ice Mining Experiment-1 (PRIME-1) will robotically sample ice from beneath the lunar surface: https://go.nasa.gov/2QygCmF	2023-08-09
340	Yeah! Earendel is so far away, its light has taken 12.9 billion years to reach Earth. Keep in mind that the universe is about 13.8 billion years old!	2023-08-09
341	Download the full-resolution uncompressed version from the Space Telescope Science Institute: http://webbtelescope.org/images	2023-08-09
342	What about second breakfast? We're eating up @NASAWebb's second look at the star Earendel, first seen by @NASAHubble. It's the farthest star ever detected, & Webb now shows it to be more than twice as hot as our Sun and about a million times brighter: https://go.nasa.gov/3OOJEtL	2023-08-09
343	Live: Cosmonauts Sergey Prokopyev and Dmitri Petelin will step outside the @Space_Station to make updates to the Rassvet module. The spacewalk is expected to start at 10:45am ET (1445 UTC) and last about seven hours: http://nasa.gov/live	2023-08-09
344	LIVE NOW: Join @SenBillNelson, the #Artemis II astronauts, and other NASA leaders as they provide updates on the first crewed Artemis mission around the Moon. https://twitter.com/i/broadcasts/1BRKjZwMkXpKw…	2023-08-08
345	On Aug. 9 at approximately 10:45am ET (1445 UTC), cosmonauts Sergey Prokopyev and Dmitri Petelin will conduct a spacewalk to make updates to the @Space_Station's Rassvet module.Learn where to watch live: http://go.nasa.gov/440aNy0	2023-08-08
346	LIVE NOW: NASA and @BoeingSpace leaders provide an update on the #Starliner spacecraft ahead of its first flight carrying astronauts to the @Space_Station. Tune in. https://youtube.com/watch?v=iqPslXCL8f0…	2023-08-07
347	Deep space rock is one of our favorite genres. Creators and space enthusiasts, apply to our @NASASocial by Aug. 7 for a chance to see the OSIRIS-Rex asteroid sample reveal at @NASA_Johnson on Oct. 10-11.Meet fellow space fans & go behind the scenes. https://go.nasa.gov/3Qtpp5V	2023-08-06
348	This week, a cargo spacecraft loaded with science and snacks arrived at the @Space_Station, Moon rocket hardware is on the move for #Artemis, and our Psyche spacecraft tested its "wings" for launch.Need more space? Download the NASA app: http://nasa.gov/nasaapp	2023-08-05
349	Here's who heading to space on NASA's @SpaceX #Crew8 mission!@NASA_Astronauts Matthew Dominick, Michael Barratt, Jeanette Epps, and cosmonaut Alexander Grebenkin will lift off to the @Space_Station in early 2024. Get the details: https://go.nasa.gov/3KQf6FN	2023-08-04
350	Samples need to be physically protected and environmentally preserved when they’re being studied, so scientists wear gloves and suits, and handle samples inside a glove box (seen here) with specific tools. This keeps contaminants, like bacteria from our hands, from getting onto the samples.	2023-08-04
351	A troop of shoebox-sized rover scouts are going to the Moon. Slated for 2024, the CADRE robots will explore the lunar surface, collect data, and map different areas of the Moon in 3D -- all without human input: https://go.nasa.gov/3E1Mt4F	2023-08-04
352	Astronauts, your order has arrived. A new supply of @ISS_Research, ranging from gene therapy to fire protection, is now at the @Space_Station. Crew members are also receiving spacewalk gear, computer equipment, and snacks – including a pizza kit. #CRS19	2023-08-04
353	Thanks for watching with us!	2023-08-04
354	LIVE: Watch the @Space_Station’s robotic arm – Canadarm2 – attach the #CRS19 cargo spacecraft to one of the space station’s Earth-facing docking ports. https://twitter.com/i/broadcasts/1yNGaNZZjmEJj…	2023-08-04
355	Capture confirmed! Next, the @Space_Station’s robotic Canadarm2 will attach the #CRS19 Cygnus spacecraft to the orbiting laboratory. Our live coverage will resume right here at 7:30am ET (1130 UTC). https://blogs.nasa.gov/ng-crs-19/	2023-08-04
356	Moon, you say? How about getting your name engraved on our @EuropaClipper spacecraft that will fly to Jupiter's moon Europa?	2023-08-04
357	Not on this one since it's cargo only, but we're getting ready to send four new crew members to the space station on Aug. 25! Here's info on NASA's @SpaceX Crew-7 mission. https://nasa.gov/feature/what-you-need-to-know-about-nasa-s-spacex-crew-7-mission/…	2023-08-04
358	We rely on our extensive network of satellites and ground antennas as part of our Space Communications and Navigation program, @NASASCaN. Here's how we make it all work.	2023-08-04
359	Ha! Actually, we have several cameras installed on the exterior of the space station. They're operated from the ground in Mission Control.	2023-08-04
360	Live from space: Watch @NorthropGrumman’s #CRS19 cargo spacecraft arrive at the @Space_Station. https://twitter.com/i/broadcasts/1ypKddkdAVdKW…	2023-08-04
361	Watch a cargo spacecraft arrive at the @Space_Station on Aug. 4. Starting at 4:30am ET (0830 UTC), we’ll stream the arrival of @NorthropGrumman’s #CRS19 Cygnus freighter. Packed aboard are experiments in fire protection & gene therapy for neuron cells: https://blogs.nasa.gov/ng-crs-19/	2023-08-03
362	Feeling social? Apply now for the chance to join our @NASASocial for the OSIRIS-REx asteroid sample reveal at @NASA_Johnson Oct. 10-11.We’re looking for creators of all types to tour our facilities & get a first look at rocks from a deep-space asteroid http://go.nasa.gov/3KqIhz0	2023-08-03
363	Is climate change the same as global warming? Not quite. The warming of Earth — or global warming — is just one factor that makes up a range of changes that are happening to our planet, which is climate change. And we're studying all of it: https://climate.nasa.gov	2023-08-03
364	It’s available on Android and anywhere you can access the NASA website.	2023-08-02
365	The Moon doesn’t glow with its own light. It simply reflects light coming from the Sun. Learn more about the Moon here:	2023-08-02
366	Curiosity and Perseverance have a power system that converts heat from the natural radioactive decay of plutonium into electricity. This power system charges the rovers’ two primary batteries. The heat from the power system is also used to keep tools and systems at their correct operating temperatures.	2023-08-02
367	The Sleep In Orbit investigation studies the physiological differences between sleep on Earth and in space. We’ll compare a baseline picture of an individual astronaut’s natural sleep on Earth to the sleep patterns observed during missions to the International Space Station.	2023-08-02
368	What science is ahead for the #Crew7 astronauts on their stay aboard the @Space_Station? An experiment to improve sleep quality in space and on Earth, quantum research, and studying microbial growth: http://go.nasa.gov/43Fw67X	2023-08-02
369	After a successful launch from @NASA_Wallops, the #CRS19 capsule is heading to the @Space_Station, loaded with science and snacks.Live coverage of the capsule's rendezvous will begin Aug. 4 at 4:30am ET (0830 UTC): http://go.nasa.gov/3Quxes2	2023-08-02
370	Great shots! Thanks for watching!	2023-08-02
371	We hope you (and the mosquitos) liked the launch!	2023-08-02
372	The launch was purrfect!	2023-08-02
373	Can confirm, that is definitely it! Thanks for sharing!	2023-08-02
374	We don't see fudge listed on the manifest, but that was a great launch!	2023-08-02
375	Science with a side of pizza: The #CRS19 capsule, loaded with @ISS_Research and crew supplies, is now in orbit and en route to the @Space_Station. Arrival is set for Aug. 4. Watch live:	2023-08-02
376	Liftoff! @NorthropGrumman’s Antares rocket lights up the night sky over @NASA_Wallops. The #CRS19 S.S. Laurel Clark, named after the late astronaut, will deliver science, supplies, and snacks to the @Space_Station.	2023-08-02
377	#CRS19 is set to launch from @NASA_Wallops in Virginia!	2023-08-02
378	The launch of #CRS19 will be visible from New Jersey around 60-150 seconds after launch! You can check out the visibility map here:	2023-08-02
379	LIVE: Watch @NorthropGrumman’s #CRS19 cargo spacecraft launch to the @Space_Station. Liftoff is set for 8:31pm ET (0031 Aug. 2).On board are experiments in fire protection and gene therapy, plus artwork from students around the world.	2023-08-02
380	Keep your eyes on the sky throughout August. You'll see Saturn at dusk and dawn, the Perseid meteors return, and you may even catch a "super blue moon," so-called when there are two full moons in a month.Get details in our monthly episode of What’s Up: https://go.nasa.gov/3Kp7slo	2023-08-01
381	The four astronauts of the #Artemis II flight around the Moon will join @SenBillNelson for an update on their training and preparations for the historic mission. Tune in Tuesday, Aug. 8, at 2 p.m. ET (1800 UTC): https://go.nasa.gov/3OeVagx	2023-08-01
382	It’s a bird! It’s a plane! It’s a supermoon!A supermoon occurs when a full moon occurs near the Moon’s closest point to Earth in its monthly orbit. Catch the next one now through Thursday, Aug. 3, and reply with your favorite photos.	2023-08-01
383	Houston, we have a @NASASocial!Apply for a chance to join in our NASA Social for the OSIRIS-REx asteroid sample reveal at @NASA_Johnson, Oct. 10-11. Get a first look at rocks from deep space, tour our laboratories, & meet other creators. #ToBennuAndBack http://go.nasa.gov/3OBz3C9	2023-07-31
384	The ISS is flying over South America in this photo; the southern part of Chile and Argentina can be seen in the background. Download the full-size image here:	2023-07-31
385	NASA and @BoeingSpace leaders will provide a progress update on Monday, Aug. 7, on #Starliner's first Crew Flight Test, which will carry two @NASA_Astronauts on a demonstration flight to the International Space Station. https://go.nasa.gov/44LX1QR	2023-07-31
386	How is @ISS_Research helping us learn how to live in space—while making life better back on Earth? We'll be at #ISSRDC this week to talk about science on the @Space_Station.Watch live on NASA TV, and follow @NASAExhibit for updates from the event: https://go.nasa.gov/3qbDpXr	2023-07-31
387	It's real! It's right by Pad 0-A at @NASA_Wallops. You can download a hi-res image here: https://images.nasa.gov/details/NHQ201811160011…	2023-07-30
388	Good thing we have coffee and hydrazine.	2023-07-30
389	LIVE: Managers from NASA and @NorthropGrumman give an update on #CRS19, the next cargo resupply mission to the @Space_Station, scheduled to launch on Tuesday, Aug. 1, from @NASA_Wallops: https://youtube.com/watch?v=PCIaD73bVDo… #AskNASA your questions about the mission.	2023-07-30
390	Hey, even fried chicken is made of star stuff. Tasty, crispy star stuff.	2023-07-30
391	Not just cool—stunning. Thank you for sharing!	2023-07-30
392	Aren't they!? We've featured more here:	2023-07-30
393	Needle little space fun in your day? Check out NASA-inspired art for #WorldEmbroideryDay: https://bit.ly/3OBaHszHave a piece that you created? Reply and show us!	2023-07-30
394	This week, we got a preview of the Crew-7 mission, ran our first #Artemis II launch simulation, and checked in with the splashdown team. Get Artemis updates on the blog: https://blogs.nasa.gov/artemis/	2023-07-29
395	We're looking for your help to solve real-world problems—in space and back on Earth.Registration is open for the 2023 @SpaceApps Challenge, a two-day global hackathon taking place the weekend of October 7-8. Learn more about how you can get involved: https://spaceappschallenge.org	2023-07-29
396	Weather refers to the local changes we see around us on short timescales (minutes to weeks). Examples: rain, snow, clouds, winds, thunderstorms, sleet, and hail. @NOAA handles weather.Climate refers to longer-term averages (which may be regional or global) and can be tthought of as the weather averaged over several decades. Our role is to make observations of Earth's systems and how they connect,…	2023-07-29
397	There is unequivocal, global evidence that Earth is warming rapidly. Global temperatures have risen over 1°C (2°F) since 1880. Human activities are responsible for the observed warming, primarily from greenhouse gas emissions. Data:	2023-07-29
398	I understood that reference	2023-07-28
399	Who's who?@NASAJPL Dida Markovic, astrophysicist, NASA JPL@NASARoman Ami Choi, astrophysicist, NASA Goddard@ESA_Euclid Guadalupe Cañas Herrera, astrophysicist, ESA@NASAUniverse Liz Landau, science communicator, NASA HQ	2023-07-28
400	Stay tuned! NASA+ will be released later this year. By downloading our current app, you'll be among the first to receive the update when it launches.	2023-07-27
401	Yes! NASA+ will be available around the planet.	2023-07-27
402	That's the spirit! You can also get an early, in-progress preview of our improved website, and submit feedback:	2023-07-27
403	NASA+ will be available on most major platforms via the NASA App on iOS and Android mobile and tablet devices; streaming media players such as, Roku, Apple TV, and Fire TV; and on the web across desktop and mobile devices.	2023-07-27
404	Plus, big changes are in store for our websites and app. Watch this space for updates! https://go.nasa.gov/3KgHTTu	2023-07-27
405	Introducing our new streaming platform, NASA+, launching soon. See more rockets, more science, and more space.No subscription needed. Available on most major platforms. Download the app now to be among the first to see it: http://nasa.gov/nasaapp	2023-07-27
406	Join experts from @NASAJPL, @NASAGoddard, and @ESA as they discuss dark matter & dark energy—two of the greatest mysteries of the universe.With the recent launch of @ESA_Euclid and @NASARoman on the horizon, learn about what we’re looking forward to next.	2023-07-27
407	LIVE: Our @NASAInterns are taking your questions!Join us for a #NationalInternDay Reddit AMA: https://reddit.com/r/nasa/comments/15b1lyk/were_nasa_interns_internsturnedemployees_and/…	2023-07-27
408	If you're in parts of the Eastern Seabord, you might be able to see Cygnus lift off in person!Here's when (and where) to look on Aug. 1, weather permitting: https://go.nasa.gov/3DuU6QP	2023-07-27
409	The next cargo mission to the @Space_Station will launch from @NASA_Wallops in Virginia. Liftoff of @NorthropGrumman's uncrewed Cygnus spacecraft is set for Aug. 1 at 8:31pm ET (0031 UTC).How to watch, from prelaunch to space station arrival: https://go.nasa.gov/3Qe2n2S	2023-07-27
410	Have you seen the super '70s behind-the-scenes pictures of the making of the @NASAVoyager Golden Record?	2023-07-26
411	Set to the music of Vangelis, this view shows our Juno spacecraft soar past Jupiter and volcanic moon Io from the "starship captain" point of view.On July 30, Juno will do its closest flyby yet of Io, coming within 13,700 mi (22,000 km). Follow @NASASolarSystem for updates.	2023-07-26
412	We encourage you to apply if you qualify. Applications for spring 2024 internships are due Aug. 31:	2023-07-26
413	How do planets get their names? Aside from Earth, planets in our solar system are named for ancient gods. Today, the job of naming falls to the @IAU_org.Follow @NASASolarSystem for a regular dose of planetary goodness.	2023-07-26
414	LIVE: We’re giving an update on our partnership with @DARPA to develop and demonstrate a nuclear thermal rocket engine – a key technology for getting humans to Mars faster and more efficiently, with more space to carry equipment for doing space science.	2023-07-26
415	LIVE: We're talking with the members of #Crew7 and astronaut Loral O'Hara as they get ready to live and work on the @Space_Station. Send them your questions with #AskNASA:	2023-07-25
416	We’re working with the aviation industry to make hybrid electric propulsion a reality. Today with GE Aerospace and magniX, we’re unveiling new paint schemes for two new aircraft in development with @NASAAero.AvGeek out on the details of our Electrified Powertrain Flight Demonstration project: https://go.nasa.gov/3OaYB85	2023-07-25
417	Update: #Crew7 is now set to launch to the @Space_Station no earlier than Aug. 17	2023-07-25
418	LIVE: Tune in as NASA, @ESA, and @JAXA_EN leaders discuss the science and objectives of the upcoming #Crew7 launch to the @Space_Station. https://twitter.com/i/broadcasts/1YqKDogMVpvxV…	2023-07-25
419	.@NASAWebb detected water vapor around a distant star in a region where rocky planets could be forming. This steamy environment raises the question: Where did the water come from? Pore over the details:https://go.nasa.gov/3KaVlbo	2023-07-24
420	Join us in celebrating @NASAInterns! Ahead of #NationalInternDay, July 27, hear from current and former interns, and discover the work they do. Interested in interning with us, or know someone who might? Spring internship applications are due Aug. 31: http://go.nasa.gov/44WNcPJ	2023-07-24
421	Yay, space! #Barbie became an astronaut in 1965.Since then, we've partnered with @ISS_CASIS to send Barbies to the @Space_Station as part of our larger effort to encourage girls to explore science and engineering.Get @NASASTEM resources here: http://nasa.gov/stem	2023-07-23
422	This week at NASA:• A swath of small satellites headed into orbit• Our new hurricane-observing satellites viewed their first storms• We kept our “A” for investing in small businessesKeep up with all things space and aeronautics: http://nasa.gov/subscribe	2023-07-22
423	Astronaut Frank Rubio is cheering on the #FIFAWWC teams with a special message from space. Best of luck to all the athletes. Go #USWNT!	2023-07-22
424	We have social media specialists who write posts like the one above (and responses like this). We love sharing space with you!	2023-07-22
425	NASA was not requested to participate in the United States House Committee’s hearing on UAP. David Spergel, president of the Simons Foundation and chair of NASA’s UAP Independent Study, was invited but declined to attend, since work of the independent study team is not due to be completed until later in the coming weeks. The report will contain a series of recommendations for NASA to better evalu…	2023-07-21
426	A bright star steals the attention from an irregular galaxy in this image captured by @NASAHubble. Composed of two different Hubble observations, astronomers used the data to study supernova remnants and previously unobserved peculiar galaxies: https://go.nasa.gov/3OnroGD	2023-07-21
427	"I left my heart in San Francisco"Tony Bennett, legend and music icon, reminds us there's no place in space like our own planet. Rest in peace.	2023-07-21
428	Scenes from space rock band practice. Recovery teams in Utah rehearsed how they'll retrieve the asteroid sample collected by the OSIRIS-REx spacecraft. Delivery to Earth is set for Sept. 24, 2023. See images of the #ToBennuAndBack practice run: https://go.nasa.gov/3O8FXh8	2023-07-20
429	The ozone hole is showing signs of recovery due to a global effort. You can learn more here:	2023-07-20
430	LIVE: Listen in as we discuss @NASAEarth climate research, data on recent extreme weather events, and record high temperatures. Media roundtable livestream with administrator @SenBillNelson and NASA experts: https://youtube.com/watch?v=kmWiR-cfzME…	2023-07-20
431	The eclipse will go across a big swath of the country. Here's the map!	2023-07-20
432	Far northwestern Pennsylvania will have a great view! Erie is directly in the path of totality. Here's a page with maps for tracking.	2023-07-20
433	Good luck! We shared a few tips for the 2017 eclipse. Number 1: Safety first!	2023-07-20
434	Our Apollo 11 gallery has more hi-res images: https://nasa.gov/apollo11-gallery…	2023-07-20
435	A total eclipse will sweep across North America on April 8, 2024. In preparation, we have awarded funding for three science teams to conduct citizen science investigations that will help study the Sun. Here are three ways you'll be able to take part: https://go.nasa.gov/43CDlO2	2023-07-20
436	One small step. OTD 54 years ago, Apollo 11 crewmembers became the first human beings to set foot on the lunar surface. Today, we’re building on the legacy of Apollo as we prepare to establish a long-term human infrastructure on the Moon with #Artemis. #InternationalMoonDay	2023-07-20
437	Our new #TROPICS small satellites have collected their first views of hurricanes, two storms off the coast of Mexico.Able to image storms about once every hour, TROPICS will help scientists study how hurricanes gain intensity: http://go.nasa.gov/46YINh2	2023-07-19
438	Did you #WaveAtSaturn when Cassini took this @NASASolarSystem photo?	2023-07-19
439	What's going on with the hole in the ozone layer? Thanks to a global effort to regulate ozone-depleting substances, the ozone hole is showing signs of recovery and is projected to return to a healthy level by mid-century: https://go.nasa.gov/3DhEBvp	2023-07-19
440	Leadership and climate experts from across NASA will meet at 4pm ET (1600 UTC) Thursday, July 20, to discuss recent extreme weather events, from flooding to record-breaking heatwaves.Follow the link for info and media accreditation: http://go.nasa.gov/46SCH1M	2023-07-19
441	We received an “A” from @SBAgov for the sixth consecutive year for working with small businesses. We invested $3.6 billion in over 1,700 small businesses, creating jobs and opportunities for Americans in 50 states to support space exploration and research. https://go.nasa.gov/3K3yv5C	2023-07-18
442	Join the journey as #MissionToPsyche sets out to explore a unique metal-rich asteroid named Psyche. With less than 100 days till its targeted launch on Oct. 5, learn how the team is preparing: https://go.nasa.gov/3K3t7j0	2023-07-18
443	LIVE: We're studying gene therapies for Alzheimer's, and how to stop fires in space.@ISS_Research experts are discussing the details of cargo heading up on @NorthropGrumman's next mission to the @Space_Station. Tag your questions with #AskNASA: https://youtu.be/9p8158kPEjk	2023-07-18
444	#Starling is flying! Soon, this constellation of four small satellites will attempt to communicate with one another and work as a team without any help from mission control. Follow updates on our blog: https://blogs.nasa.gov/smallsatellites	2023-07-18
445	It's pronounced "crism."XRISM, a collaboration between NASA and @JAXA_en, will soon lift off to give us a new look at some of the most energetic objects in the universe—and the X-rays they send through space: https://go.nasa.gov/44vyeQW	2023-07-17
446	This is a touching tribute. Thank you for sharing.	2023-07-17
447	we love it, and not just for the bonus cat	2023-07-17
448	How about we #SendYourName on a microchip to Jupiter's moon Europa aboard @EuropaClipper. Deal?	2023-07-17
449	*awaits*	2023-07-17
450	we appreciate you for sharing this [on] mobile	2023-07-17
451	sorry we can't be her	2023-07-17
452	That's some spacey goodness right there. Thanks for sharing!	2023-07-17
453	A space tat? You really know how to rocket.	2023-07-17
454	With Golden Record elements! We love.	2023-07-17
455	Ooh, ooh, we know!	2023-07-17
456	Happy #NationalTattooDay!Got any space-themed ink you want to show off? Today’s the day. Leave a picture in the comments.	2023-07-17
457	A squad of four small satellites is set to lift off today! #Starling will attempt to maneuver and do tasks as a team without any commands from mission control.Watch the launch on the @RocketLab live feed, and follow our blog for mission updates: https://blogs.nasa.gov/smallsatellites	2023-07-17
458	If you were going on a trip to deep space, who would you want to come with you? Sign up to #SendYourName aboard @EuropaClipper, our mission to Jupiter’s icy moon Europa. Pets welcome, too: http://go.nasa.gov/MessageInABottle…	2023-07-16
459	This week at NASA, we set plans to test a remotely operated humanoid robot, unveiled fully electric vehicles that will carry #Artemis astronauts to the launch pad, and celebrated one year of science with @NASAWebb! Learn more at http://nasa.gov/webb.	2023-07-15
460	Media: Join us and @SBAgov at 9:30am ET on Tuesday, July 18, for an unveiling of the annual scorecard highlighting how federal agencies—including NASA—rank on meeting their small business partnership goals. https://go.nasa.gov/3rsRZKn	2023-07-14
461	Space Apps is an international hackathon for coders, scientists, designers, storytellers, makers, builders, technologists, & innovators. Teams from around the world engage free and open data to address real-world problems on Earth and in space:	2023-07-14
462	Let's do this!	2023-07-13
463	That's right! Registration is now open, so feel free to sign up and bring your creativity:	2023-07-13
464	Be part of the planet's biggest annual global hackathon! Save the date for the 2023 @SpaceApps Challenge, Oct. 7-8.Designers, dreamers, coders, and non-coders welcome. Register now as we explore #OpenScience together: https://bit.ly/44JtwPj	2023-07-13
465	Give me that which I desire. This #InternationalDayofRock, @Metallica is adding "Fuel" to the fire of our #Artemis missions to the Moon.	2023-07-13
466	We're hosting a pair of news conferences on Tuesday, July 25, to talk about our @SpaceX #Crew7 launch and astronaut Loral O'Hara's upcoming mission to the @Space_Station. Here's who's participating and how to tune in: https://go.nasa.gov/3D9cnTx	2023-07-12
467	Voyager 1 is just under 15 billion miles (24 billion km) away from Earth—you can follow its journey through the solar system on our website: https://voyager.jpl.nasa.gov/mission/status/	2023-07-12
468	You've been with us for a year as @NASAWebb has studied our solar system and peered into the far reaches of our universe.What questions do you have for our Webb experts? We're answering them now on NASA Science Live—share your Qs with #AskNASA. https://twitter.com/i/broadcasts/1lDGLnnYvnZxm…	2023-07-12
469	Where does space begin? It depends. There’s no sharp boundary that marks the end of atmosphere and beginning of space. Like a multi-layered cake, Earth’s atmosphere is full of all kinds of interesting stuff: https://go.nasa.gov/3JPXbhW	2023-07-12
470	Here it is: @NASAWebb’s one-year anniversary image. Called Rho Ophiuchi, this area shows about 50 young stars in a cocoon of gas and dust. At 390 light-years away, it's the closest star-forming region to Earth: https://go.nasa.gov/3rqX8TlWebb continues to #UnfoldTheUniverse.	2023-07-12
471	We’re launching neuron gene therapy, a flammability study, and other @ISS_research experiments aboard the next @NorthropGrumman cargo mission, set for Aug. 1. Join us on July 18 at 10am ET (1400 UTC) for details. https://go.nasa.gov/44JM2Hr	2023-07-11
472	We're getting ready to mark the first year of spectacular discoveries from @NASAWebb. The space telescope has transformed the way we see the universe.Watch NASA Science Live on July 12 at 4pm ET (2000 UTC) & ask experts your questions by using #AskNASA. https://youtube.com/live/CcWEts59a6o?feature=share…	2023-07-11
473	Each second in this video corresponds to 200 million light-years traveled. More info: https://youtu.be/M1n82zTBwQY	2023-07-11
474	Thanks Jon, have a stellar one!	2023-07-11
475	I know, right?	2023-07-11
476	That’s super, Grover! There are actually hundreds of moons in our solar system, and this moon’s at Jupiter. Fun fact: Europa is actually about the same size as Earth’s Moon.	2023-07-11
477	There are actually more than a 100 billion stars in our galaxy. But did you know that the stars you can see from Europa are the same ones that you can see from Earth?	2023-07-11
478	There won’t be any people - or grouches - aboard @EuropaClipper, because it’s a robotic spacecraft. But you can #SendYourName on the journey! Add yours at	2023-07-11
479	That wasn’t a cookie, Cookie Monster, that was Jupiter’s moon Europa! It does have an icy surface, plus it has a surprise inside: a saltwater ocean. https://europa.nasa.gov	2023-07-11
480	Welcome aboard, Elmo! Europa is too cold for Tango, but under its icy surface there might be an ocean with the ingredients needed for some type of life. Tango and your friends can come with us by signing up at http://go.nasa.gov/MessageInABottle… !	2023-07-11
481	Our last attempt to contact Opportunity was on Feb. 12, 2019, following months of unsuccessful transmissions. More info in Opportunity's mission log:	2023-07-10
482	Traditionally, astronauts have drank coffee (and other beverages) through small pouches—but more recently, physicists have worked on designs for a "zero-G coffee cup" that uses capillary action to safely serve espresso in space. More info: https://go.nasa.gov/3O6d5Hf	2023-07-10
483	The Deep Space Network uses three sets of antennas, located around the Earth, to send commands to and receive messages from spacecraft across the solar system using radio waves. You can watch it in action at https://eyes.nasa.gov/dsn/dsn.html.	2023-07-10
484	Need a calming moment? Wander leisurely through thousands of galaxies with this visualization from @NASAWebb. You’ll even see Maisie’s Galaxy, a bright, extremely distant galaxy discovered by Webb: https://go.nasa.gov/44lq4KY	2023-07-10
485	Digital creators, there’s still time to join the #Crew7 #NASASocial! Apply now for the chance to take an exclusive tour of @NASAKennedy, meet experts, and share the experience with your followers. Applications are due by noon ET July 10 (1600 UTC): http://go.nasa.gov/3D9VzLT	2023-07-09
486	Our Parker Solar Probe takes another hot lap around the Sun, @NASAWebb spots a distant active supermassive black hole, and we're back in touch with the Ingenuity #MarsHelicopter.Subscribe for more space and aeronautics in your life: http://nasa.gov/subscribe	2023-07-08
487	Opportunity's images were all released online. Browse all 288,771 raw images here: https://mars.nasa.gov/mer/gallery/all/opportunity.html…	2023-07-07
488	Yes! This self-portrait of Opportunity comes courtesy of the Sun and the rover's front hazard-avoidance camera. The dramatic snapshot was taken as the rover moved into Endurance crater. The image was taken on sol 180 (July 26, 2004), a date that marked double the rover's primary 90-sol mission. https://solarsystem.nasa.gov/missions/opportunity/in-depth/	2023-07-07
489	20 years ago today, Mars Exploration Rover Opportunity lifted off to begin one of the most enduring—and endearing—missions to date. Its exploration of the Red Planet spanned 15 years, and helped lead the way for today’s rovers and tomorrow’s astronauts. #ThanksOppy	2023-07-07
490	Happy 83rd birthday, @RingoStarrMusic! Right now, we're beaming your message of #PeaceAndLove across the universe toward Stephan's Quintet via the Deep Space Network, our 24/7 communications link with spacecraft exploring the cosmos. Here's to many more orbits to come!	2023-07-07
491	After Cygnus leaves the space station, large flames ignited inside the vehicle will test flammability at different oxygen levels. Read the study here: https://nasa.gov/mission_pages/station/research/experiments/explorer/Investigation.html?#id=1925…	2023-07-06
492	The #NG19 cargo craft is set to lift off on Aug. 1—and it'll carry digital art from students, gene therapy research, and studies to understand how fire burns in space.Get the details on the @ISS_Research heading up on @NorthropGrumman's next mission: https://go.nasa.gov/3XEhOTE	2023-07-06
493	Get pulled in on the details.	2023-07-06
494	@NASAWebb detected the most distant active supermassive black hole to date! https://go.nasa.gov/46C1aZ2	2023-07-06
495	It’s time to get space-crafty for #WorldEmbroideryDay on July 30! Get inspired by images from our many missions—create and share your own #NASAEmbroidery and we may share your art on our social streams July 30-Aug. 1. Learn more: https://bit.ly/3XMcpdy	2023-07-06
496	The Quesst for quiet supersonic commercial flight over land moves to the next stage for @NASAaero’s X-59.The aircraft moved to the space between the hanger & the runway which marks the start of a series of ground tests to ensure the X-59 is safe to fly http://go.nasa.gov/3XGNGqI	2023-07-05
497	Calling content creators: do you want to watch #Crew7 launch to the @Space_Station from @NASAKennedy, set for Aug. 15?Apply to our #NASASocial by July 10 for a chance to show your followers behind-the-scenes photos and videos and to see the launch. http://go.nasa.gov/3O1neVG	2023-07-05
498	feeling spacey tbh	2023-07-05
499	We have plenty! Visit http://webbtelescope.org/images for the full gallery.	2023-07-05
500	How did life begin on Earth? This fundamental question is a driving force behind our @NASAAstrobio research. Understanding it could inform us about the potential for life to exist beyond our planet: http://astrobiology.nasa.gov	2023-07-05
501	Baby, you’re a celestial firework! Celebrate the #FourthOfJuly by taking a moment to marvel at the fireworks of the universe captured by @NASAHubble. https://go.nasa.gov/3NYNXC9	2023-07-04
502	And we love your photo	2023-07-03
503	This week's full moon is a great opportunity to marvel at its lunar seas and craters—and you don't even need a telescope.Check out our interactive @NASAMoon Guide to learn more about what you can spot in the night sky: https://go.nasa.gov/moonguide	2023-07-03
504	This week at NASA: @NASAWebb spots a crucial carbon compound, volunteers at @NASA_Johnson begin a simulated mission to experience the challenges of living on Mars, and the #VIPER Moon rover completes more testing at @NASAAmes.Subscribe for more space: http://nasa.gov/subscribe	2023-07-01
505	A successful launch and acquisition of signal for @ESA_Euclid! Now it will undergo a series of checks and calibrations before it starts collecting science data in about three months.We look forward to joining #ESAEuclid in our upcoming @NASARoman mission which will provide…	2023-07-01
506	Congratulations to @ESA and @SpaceX on the successful @ESA_Euclid launch! We look forward to the discoveries #ESAEuclid will make while piecing together some of the most pressing mysteries in astrophysics.	2023-07-01
507	LIVE: @ESA_Euclid launches aboard a @SpaceX rocket, as it journeys to unravel cosmic mysteries of the dark Universe. #ESAEuclid is targeting 11:12 am ET (1512 UTC) for liftoff. Tune in:	2023-07-01
508	To protect our people, we've decided to limit comments on this tweet.	2023-06-30
509	We celebrate the contributions our LGBTQI+ colleagues have made to space exploration and aeronautics. See their stories in our #PrideMonth gallery: https://go.nasa.gov/3pt1Wqy	2023-06-30
510	While not related to rover tires, @NASAGlenn is working on a broad portfolio of surface power systems, including solar, batteries, fuel cells, fission, and radioisotope. These systems will provide our robotic and human explorers the abundant power needed in all conditions on the…	2023-06-30
511	Absolutely! NASA is always looking at ways to spin-off the space technology for applications on Earth. While we are unaware of any companies currently using shape memory alloys for wheelchair tires, there are a few looking to use the technology for bike and car tires.	2023-06-30
512	We test both the material and tires at key temperature under load to assess strength and fatigue. We then conduct tire life tests, driving them over simulated Martian or lunar terrain features at relevant temperatures. For longer missions, where rovers need to drive thousands of miles, it’s likely that new test capabilities are needed to assess spring-to-spring wear as well as the impacts of dust.	2023-06-30
513	Say hi to the sky in July!A full moon starts the month, Jupiter and Saturn will be early birds and night owls, and while Venus and Mars go low in the west, Saturn will go high in the southern sky. The Red Planet will also cozy up with the star Regulus: http://go.nasa.gov/whatsup	2023-06-30
514	Asteroid City, meet #AsteroidDay.The cast of the movie had a few questions for us about OSIRIS-REx, a @NASASolarSystem mission traveling #ToBennuAndBack to return an asteroid sample to Earth this September. http://nasa.gov/osiris-rex/	2023-06-30
515	It's not the first time! Here are recent views of Jupiter, Uranus, and Neptune. You can find these images and more at https://webbtelescope.org/images.	2023-06-30
516	Wake up, babe. @NASAWebb dropped a new infrared image of Saturn.On June 25, the space telescope detected the planet’s faint moons and looked at its icy rings. Methane gas in Saturn’s atmosphere absorbs light, so it appears darker here. https://go.nasa.gov/3r97xD0	2023-06-30
517	This Saturday, July 1, @ESA's Euclid spacecraft is scheduled to lift off, shedding light on dark matter and dark energy—two of the biggest modern mysteries about our universe. We'll stream ESA's broadcast live on NASA TV starting at 10:30am ET (1430 UTC): https://go.nasa.gov/3PE1IaY	2023-06-29
518	Gene therapy shows promise as a potential treatment for people with paralysis and neurological diseases such as Alzheimer’s and Parkinson’s, but the 3D models needed to test these therapies do not form in Earth’s gravity. Creating 3D cell cultures in microgravity could pprovide a platform for drug discovery and gene therapy testing. https://nasa.gov/mission_pages/station/research/experiments/expl…	2023-06-29
519	1. The ISS offers a unique environment for research including long-duration microgravity, exposure to space, and a unique perspective on our planet. These attributes enable scientists to conduct innovative experiments that cannot be done anywhere else. https://nasa.gov/mission_pages/station/research/benefits/why-do-research-on-iss……	2023-06-29
520	What would you do if you got a flat tire…on the Moon? In @NASASTEM's latest Surprisingly STEM episode, engineer Heather Oravec talks about reinventing the wheel—literally—to create tires tough enough to handle long-distance travel over lunar or Martian terrain.	2023-06-29
521	Separation confirmed.@SpaceX's uncrewed Dragon spacecraft undocked from the @Space_Station at 12:30pm ET. #CRS28 will now start its journey home, splashing down off the coast of Florida around 10:30am ET (1430 UTC) on Friday. Follow https://blogs.nasa.gov/spacestation/ for the latest.	2023-06-29
522	Dragon is scheduled to splash down off the coast of Florida during the day (around 10:30am ET/9:30am CT) tomorrow—so it's possible, but it might be difficult to see.	2023-06-29
523	Update: #CRS28 is now scheduled to undock at approximately 12:30pm ET (1630 UTC), to ensure solid communications during undocking operations. Dragon's Friday splashdown will not be affected.	2023-06-29
524	LIVE: Dragon is coming home!@SpaceX's uncrewed #CRS28 cargo mission is scheduled to undock from the @Space_Station as early as 12:05pm ET (1605 UTC). Learn more about the @ISS_Research this spacecraft is bringing back to Earth: https://nasa.gov/press-release/nasa-to-provide-coverage-as-dragon-departs-station-with-science… https://twitter.com/i/broadcasts/1zqKVPBQPbPJB…	2023-06-29
525	What are gravitational waves? We dove into this topic in an episode of our Curious Universe podcast (transcript included):	2023-06-29
526	Congratulations to NANOGrav for detecting evidence that gravitational waves fill the cosmos. These ripples in the fabric of space happen when massive objects like black holes circle one another before colliding. The result brings us closer to understanding how galaxies evolve. http://go.nasa.gov/3PwynPD	2023-06-29
527	Is NASA mining asteroids? No, but we love studying them. The science gained from asteroid missions—like our upcoming #PsycheMission to a unique metal-rich world—could one day benefit future cosmic resource endeavors. http://nasa.gov/asteroids	2023-06-28
528	Temperatures on spacewalks may vary from as cold as minus 250 degrees Fahrenheit (-156.7 degrees Celsius) to as hot as 250 degrees (121 degrees Celsius) in the sunlight.	2023-06-28
529	We wish you a speedy recovery, and happy exploring!	2023-06-28
530	Right this way!	2023-06-27
531	With a phone or computer, you can help astronomers @DoNASAScience and uncover some of the most elusive objects in the universe—brown dwarfs. These balls of gas never became stars, so this is your chance to shine a light on them: https://go.nasa.gov/3r4wdMO	2023-06-27
532	Basically, this isn't an indication that life exists beyond Earth—but this discovery will help scientists study how life could potentially develop elsewhere in our universe.	2023-06-27
533	Not quite—we've been studying flames in space for years to understand how we can best keep spacecraft safe. Learn more about some of our previous @ISS_Research:	2023-06-27
534	Our next cargo mission to the @Space_Station is set to lift off from @NASA_Wallops on Tuesday, Aug. 1!@NorthropGrumman's #NG19 launch will carry gene therapy research, materials to study fires in space, and digital art from students around the world: https://go.nasa.gov/3JAWhFE	2023-06-27
535	This photo was taken by astronaut Woody Hoburg from the @Space_Station: https://flic.kr/p/2oFLm74	2023-06-26
536	Spaceship update! @SpaceX's Dragon spacecraft for the uncrewed #CRS28 cargo mission is scheduled to undock from the @Space_Station at 12:05pm ET (1605 UTC) on Thursday, June 29, with splashdown early Friday morning. Here's the full timeline: https://go.nasa.gov/3NLmWCi	2023-06-26
537	Do you work at a U.S. nonprofit science museum, planetarium, youth-serving organization or library? Show us how you’d incorporate our research and you could be awarded @NASASTEM funds. https://go.nasa.gov/3Puwumo	2023-06-26
538	LIVE: Our @NASASolarSystem OSIRIS-REx mission will return an asteroid sample collected in space – a NASA first. Hear from mission experts and learn about the logistics of the journey #ToBennuAndBack.	2023-06-26
539	Scientists using @NASAWebb have detected a crucial carbon compound in space for the first time. Known as methyl cation (pronounced cat-eye-on), it’s thought to aid in building more complex carbon molecules—the foundation for all known life: https://go.nasa.gov/3NpjpIA	2023-06-26
540	Mark your calendars for April 8, 2024: A total solar eclipse will darken the skies of North America as the Moon blocks the light of the Sun for a few minutes.We're funding five experiments to study the Sun, Earth, and their interactions: https://go.nasa.gov/42T5U9L	2023-06-25
541	Training begins for the @NASAArtemis II astronauts!While some of us are enjoying the start of summer vacation, they just began training for their mission to the Moon and back.Here's the trajectory map they covered in class this week: https://go.nasa.gov/44dztUs	2023-06-24
542	A new way to visualize our changing planet, @NASAWebb searches for an atmosphere on TRAPPIST-1 c, and a look inside the future home of asteroid samples from OSIRIS-REx.All this and more—This Week at NASA. http://nasa.gov/subscribe	2023-06-24
543	An asteroid sample is out for delivery!This September, OSIRIS-REx will bring an asteroid sample collected in space back to Earth—a NASA first. Join experts for a teleconference on Monday at 1pm ET (1700 UTC) as they answer questions #ToBennuAndBack: https://go.nasa.gov/3CHeRs5	2023-06-24
544	Welcome to the #Artemis Accords, Ecuador and India. This week, the two nations became the 26th and 27th, respectively, to commit to the peaceful and safe exploration of space as we journey to the Moon, Mars, and beyond.: https://go.nasa.gov/3Jwkwox: https://go.nasa.gov/3r16pBl	2023-06-23
545	What's new with the Moon?Our Daily Moon Guide highlights what you're apt to see with clear skies, along with upcoming lunar events and other fun @NASAMoon facts. Take a look (up): https://go.nasa.gov/MoonGuide	2023-06-23
546	NOW: A @NASAAero project update on the experimental X-57 all-electric aircraft.	2023-06-23
547	We appreciate it! Here's our full set, if you haven't seen (heard) it yet: https://nasa.gov/content/explore-from-space-to-sound…	2023-06-23
548	Beethoven wasn’t the only one with dramatic flair 200 years ago—Sagittarius A*, the Milky Way’s supermassive black hole, may have also composed an intense flare as it consumed nearby material.Tune in for #IXPE and @ChandraXray’s sonification: http://go.nasa.gov/46da7rL	2023-06-22
549	On Friday, June 23, @NASAAero leaders will give an update on the experimental X-57 all-electric aircraft. Tune in at 12pm ET (1600 UTC) for a media teleconference: https://go.nasa.gov/3NJOxE0	2023-06-22
550	We do. We’re dedicated to recruiting, promoting, and retaining people with disabilities, and also to providing timely and effective reasonable accommodations. Here are some resources for applicants and employees with disabilities: https://nasa.gov/offices/odeo/disability-employment-program You can also explore our Diversity and Equal Opportunity page to see more of our programs, processes, and po…	2023-06-22
551	The diversity of our NASA team is what brings different perspectives to our missions, and we celebrate and share their stories. To protect our people from personal attacks, we have decided to limit comments on this post.	2023-06-22
552	"And when we do things that improve equity for the people who have it the worst, we are improving equity across the board." — S. J. Ralston, Mars research scientist, advocates for transgender and nonbinary people in the workplace. #PrideMonth https://nasa.gov/faces-of-nasa/sj-ralston…	2023-06-22
553	We launch rockets to the @Space_Station—both crewed flights and uncrewed cargo missions—every couple of months! Check out https://nasa.gov/launchschedule to see what's coming up (and going up).	2023-06-22
554	This is central pivot irrigation—long pipes extending from a single well, creating a circular path as they pivot around the center. Learn more from our @NASAEarth team: https://go.nasa.gov/3phPMRm	2023-06-22
555	While an exciting find, this is not a discovery of life—simply a step in the search-for-life journey. Check out the web feature for the nitty-gritty.	2023-06-22
556	Yes! We've directly observed definitive evidence of ice at the Moon's poles (https://go.nasa.gov/2w0Obk4) and in a couple of years, our VIPER robot will be heading up to take a closer look: https://nasa.gov/viper	2023-06-22
557	LIVE: Two cosmonauts are stepping outside the @Space_Station to install equipment and retrieve experiments. Today's spacewalk is scheduled to start around 10:20am ET (1420 UTC) and last up to seven hours—follow along at http://nasa.gov/live.	2023-06-22
558	We've reaffirmed our shared commitment with the @USDA to benefit people everywhere. Our continued collaboration aims to address climate challenges and bolster plant-based research on the @Space_Station that could help improve food security on Earth. https://go.nasa.gov/3qXbYAN	2023-06-21
559	Space is mostly a vacuum and generally does not have much sound. However, we can translate the digital data gathered by telescopes into sounds and notes that humans can hear.	2023-06-21
560	The longest spacewalk in history was 8 hours and 56 minutes, conducted by Expedition 2 astronauts James S. Voss and Susan J. Helms on March 10, 2001. We typically time spacewalks to be around 6.5 hours. The consumables in a spacesuit, like water and oxygen, could keep an astronaut out for up to 2 more hours.	2023-06-21
561	Thankfully, no! It can only help us better understand how rocky worlds formed in the solar system.	2023-06-21
562	You know about earthquakes, but what about moonquakes and marsquakes? We asked a NASA scientist about what otherworldly quakes can tell us: https://go.nasa.gov/3N68hP1	2023-06-21
563	Oh, those summer nights! It's the #SummerSolstice, the longest day in the Northern Hemisphere—and the shortest in the Southern Hemisphere where winter starts.Glance up tonight for a planetary cameo, with Mars and Venus just beside the Moon: https://go.nasa.gov/3CDqMaj	2023-06-21
564	We created the Earth Information Center with founding partners across the federal government, including the @EPA, @FEMA, @NOAA, @USAID, @USDA, and @USGS. Together, we're delivering satellite data directly to people, whether they live on farms or in cities. https://go.nasa.gov/eic	2023-06-21
565	LIVE: Watch the ribbon-cutting for our new Earth Information Center at NASA Headquarters in Washington. The new tool will provide data to the public and decision makers to help adapt and respond to our changing planet: https://go.nasa.gov/eic https://twitter.com/i/broadcasts/1YpJkgNvjloJj…	2023-06-21
566	We’ve taken light data detected by four of our telescopes—@ChandraXray, @NASAWebb, @NASAHubble, and Spitzer Space Telescope—and turned them into sound. Hear what some galaxies and stars sound like: https://go.nasa.gov/3PjoNzt	2023-06-20
567	Two Roscosmos cosmonauts will conduct a spacewalk to make upgrades to the @Space_Station on Thursday, June 22, beginning around 10:20am ET (1420 UTC). NASA TV coverage starts at 9:45am ET (1345 UTC): https://go.nasa.gov/43M2AOM	2023-06-20
568	Today is #Juneteenth, commemorating the day in 1865 when enslaved African Americans in Galveston, Texas were finally able to claim their freedom. In a conversation filmed at @SpaceCenterHou, @AstroVicGlover reflects on the holiday and its history.	2023-06-19
569	Forty years ago today, Sally Ride launched into history as the first U.S. woman to go to space. An astronaut, physicist, and educator, she inspired generations of women and girls to pursue careers in science and technology. https://go.nasa.gov/3NzVmHU	2023-06-18
570	Happy Father’s Day, Sun Our Sun may be old, large, and full of gas, but it also provides our solar system with energy and light, without which life as we know it would not exist. Shout out a father figure who gives you energy:	2023-06-18
571	Every December, the Geminids light up the night sky in one of the biggest meteor showers of the year.As our Parker Solar Probe swoops around the Sun—closer than any spacecraft in history—it's helping uncover how these shooting stars came into existence: https://go.nasa.gov/3NfS0se	2023-06-17
572	Another busy week at NASA@NASA_Astronauts install solar arrays on the @Space_Station, a new X-plane is named, and a laser communication system for #Artemis awaits integration.Subscribe for more space and aeronautics in your life: http://nasa.gov/subscribe	2023-06-17
573	"I try to be visible, to show folks who may still be in the closet that one can live their authentic life and be a part of something so amazing." Celebrate #Pride and read the story of Amy Lendian, a systems engineering supervisor at @NASAKennedy. https://go.nasa.gov/3NfJcCU	2023-06-16
574	Check out our main website on black holes if you'd like to learn more! https://science.nasa.gov/astrophysics/focus-areas/black-holes… Thanks for your question	2023-06-16
575	We don't know exactly! Just inside the event horizon is likely a firestorm of ultra-hot gas and high-energy radiation, all plunging towards the singularity at nearly the speed of light. Then it all gets smooshed down into a tiny ball that's denser than an atomic nucleus.	2023-06-16
576	Enceladus, Saturn's icy moon, is known for its geysers that erupt with water from a subsurface ocean. Scientists have just detected phosphorus—an uncommon element that's a key building block for life—in the plumes that these geysers spray: https://go.nasa.gov/43FVtY1	2023-06-15
577	Another spacewalk in the books! Today’s spacewalk concluded at 2:17pm ET (1817 UTC) and lasted 5 hours and 35 minutes. Steve Bowen and @Astro_Woody installed a new roll-out solar array and completed numerous additional tasks outside the @Space_Station.	2023-06-15
578	Spacewalk days >	2023-06-15
579	Watch the @Space_Station's new roll-out solar array begin to unfurl in a process that takes about 12 minutes to complete. This is the helmet camera view from astronaut Steve Bowen:	2023-06-15
580	In the coming days, @NASA_Johnson will update their Flickr account with photos taken by the astronauts during today's spacewalk. Check out photos from previous spacewalks here, as well:	2023-06-15
581	Astronauts-eye view Take a look through the helmet cams of @Astro_Woody and Steve Bowen as they prepare to install a roll-out solar array during today's spacewalk.	2023-06-15
582	Suits are set to battery power and today's spacewalk is underway!This is Hoburg's second spacewalk and Bowen's 10th—tying a record for most spacewalks made by a U.S. astronaut.	2023-06-15
583	Astronauts Frank Rubio and @Astro_Alneyadi are closing the hatch in the @Space_Station's Quest airlock as Steve Bowen and @Astro_Woody prepare to step outside for today's spacewalk.	2023-06-15
584	LIVE: Steve Bowen and @Astro_Woody are installing a new roll-out solar array outside the @Space_Station.Today's spacewalk is scheduled to start around 8:55am ET (1255 UTC) and run for six hours. https://twitter.com/i/broadcasts/1ZkKzXmzdmyJv…	2023-06-15
585	In collaboration with @GoogleArts, @NASAGoddard scientist Dr. Heather Graham sits down with @Astro_Kobi to discuss how we find answers to the age-old question: Is there life beyond Earth?	2023-06-14
586	Why is Venus so hot?The planet’s thick CO2-filled atmosphere is great at trapping heat. This creates a runaway greenhouse effect that makes Venus roughly 700°F (389°C) hotter than it would be otherwise. @NASAJPL's Dr. Amy Hofmann gives us the details: https://go.nasa.gov/42FxR4v	2023-06-14
587	Join us at 7:30am ET (1130 UTC) on June 15 for another spacewalk! @NASA_Astronauts Steve Bowen and @Astro_Woody will install another roll-out solar array on the @Space_Station, scheduled to start at 8:55am ET (1255 UTC).	2023-06-14
588	Correct! Here's a field report from earlier this year, courtesy of our Curious Universe podcast:	2023-06-14
589	This is a small part of Mars's Jezero Crater, which @NASAPersevere is currently exploring! Here's the name of each region in this image:	2023-06-14
590	Teamwork makes the dream work! Researchers at @NASAAmes are creating tech to let small satellites work together—without being managed individually by mission controllers. One satellite swarm will fly this summer to test their work in our Starling mission. https://go.nasa.gov/45ZC5qF	2023-06-13
591	We're going on an adventure... High Above Down Under!Join us June 27 for @NASAGoddard's new video series, following two NASA teams as they launch rockets from Australia to help us look for life around distant stars: https://youtu.be/Ji_JOPPjwFY	2023-06-13
592	We agree!	2023-06-13
593	You can find these meanders on the Kuskokwim River near McGrath, Alaska:	2023-06-13
594	*record scratch* Yup, that's me. You're probably wondering how I ended up in this situation.	2023-06-13
595	Check out our Guide to Visiting a Gamma-Ray Burst	2023-06-13
596	@NASAUniverse: Judy Racusin, astronomer at NASA Goddard@NASA_Marshall: Cori Fletcher, astronomer at NASA Marshall via USRA@PSUScience: Jamie Kennea, astronomer at #PennState@WomenNASA: Liz Landau, host, NASA HQ	2023-06-13
597	.@EuropaClipper is set to launch on a journey to Jupiter’s icy moon next fall. Ask mission experts at @NASAJPL your questions live now:	2023-06-13
598	How do places on Mars get their name? More than 2,000 locations on the Red Planet have official names, recognizing places on Earth, explorers, and even cartoon characters. Learn what inspires names for Martian hills, craters, and rocks: https://go.nasa.gov/3CmCYMm	2023-06-12
599	Later this month, we're opening the Earth Information Center—a hybrid exhibit that offers an interactive look at our changing planet.Media are invited to a ribbon-cutting ceremony on Wednesday, June 21, at NASA Headquarters in Washington: https://go.nasa.gov/43STHT7	2023-06-12
600	There are more than 20,000 galaxies in this field. This James Webb Space Telescope view is found between the Pisces and Andromeda constellations.	2023-06-12
601	In the early universe, the gas between stars and galaxies was opaque – energetic starlight could not penetrate it. But 1 billion years after the big bang, the gas had become completely transparent. Why? New data from @NASAWebb has pinpointed the reason: https://go.nasa.gov/3qCcOmn	2023-06-12
602	Scientists detected a gamma-ray burst on Oct. 9, 2022, that they called the BOAT: Brightest Of All Time. Data from our @NASAUniverse NuSTAR telescope provided clues about the collapsing star that triggered this record-breaking event. https://go.nasa.gov/3qvQt9L	2023-06-11
603	Another exciting week at NASA in the books!The #CRS28 mission delivered cargo to the @Space_Station and @NASA_Astronauts Steve Bowen and @Astro_Woody performed a spacewalk to upgrade the space station’s power supply.Get all the details: http://nasa.gov/subscribe	2023-06-10
604	Smoke from wildfires in Quebec moved across eastern portions of Canada and the U.S. this week. This @NASAEarth computer model used satellite, aircraft, and ground-based data to track the black carbon particles (soot) and hazardous air. https://go.nasa.gov/3J4yaiu	2023-06-09
605	That's right! The compact design of these arrays makes them more easily transportable. This technology was used on our DART mission and will be used to power @NASA_Gateway. More: https://nasa.gov/directorates/spacetech/Rolling_Out_a_Path_to_Future_Space_Travel…	2023-06-09
606	Upgrade in progress: a new solar array unrolls on the @Space_Station. It will produce more than 20 kilowatts of electricity to augment the station's power supply and support more @ISS_Research.	2023-06-09
607	Time for work! @NASA_Astronauts Steve Bowen and @Astro_Woody have switched their suits to battery power and exited the Quest airlock. Now, they’ll install a roll-out solar array on the @Space_Station.	2023-06-09
608	LIVE: Spacewalk with us. Watch as @NASA_Astronauts Steve Bowen and @Astro_Woody install a new roll-out solar array on the @Space_Station, scheduled to start at 9:15am ET. https://twitter.com/i/broadcasts/1yNGaNQvYzvJj…	2023-06-09
609	While on a spacewalk @NASA_Astronauts can experience temperatures from -250° F to as hot as 250° as the @Space_Station journeys between day and night. Their spacesuits provide comfort and protect them from these extreme temperatures.	2023-06-08
610	The image from this post is by Lauren Dauphin, who used an image from @NOAA’s GOES 16 satellite and the National Environmental Satellite, Data, and Information Service (NESDIS).	2023-06-08
611	Join us for a Twitter Space! We’re celebrating 50 years of studying gamma-ray bursts, spurts of bright light coming from some of the largest explosions in the universe. Hear from experts about gamma-ray astronomy & the high-energy events that create them.	2023-06-08
612	Wildfire smoke from Canada has passed over the northeastern U.S. multiple times each summer in recent years, but it’s usually too high in the atmosphere to notice. While winds typically move smoke from fires in Quebec toward the east, this time, the wind is steering the smoke south.	2023-06-08
613	We're going on a spacewalk!Join us tomorrow, June 9, as @NASA_Astronauts Steve Bowen and @Astro_Woody step outside the @Space_Station. Friday's spacewalk is scheduled to start at 9:15am ET (1315 UTC), with live coverage beginning at 7:45am ET (1145 UTC) on Twitter and NASA TV.	2023-06-08
614	Large amounts of smoke have been pouring into the eastern U.S. from fires in Quebec. The wildfire smoke is degrading the quality of surface-level air that tens of millions of people breathe.Several NASA satellites are collecting data on the plumes: https://go.nasa.gov/3p1pPFk	2023-06-08
615	Our Artifacts program is open! Eligible institutions can apply to receive historic NASA artifacts to use in STEM education. Create an account and search for items including shuttle tiles, science instruments and spacecraft models like this @NASA_SLS model: https://go.nasa.gov/3MXGvpc	2023-06-07
616	How do we know what Earth's climate was like long ago? If you look closely, there are clues just about everywhere across our globe. Some are easy to see and others are more subtle. @NASAClimate scientist Dr. Gavin Schmidt explains.Want even more?: http://go.nasa.gov/3NihKpm	2023-06-07
617	@AstroDuke has the right stuff! Here she is in a @USMC shirt preparing hardware ahead of her second spacewalk during NASA's @SpaceX #Crew5 mission. As commander, she spent 157 days in space: https://go.nasa.gov/3czZXdz	2023-06-07
618	That theory might have holes in it, but never say never	2023-06-06
619	Fair! It's because nearly all galaxies are thought to have supermassive black holes. This *could* be a rare exception, but we haven't proved it yet. We mention it in the story as well!	2023-06-06
620	What does it take to get ready for a spacewalk?Here's a behind-the-scenes look with @Astro_Woody, who will make his first trip outside the @Space_Station on Friday, June 9:	2023-06-06
621	"'NASA for all.' That's something that I think is really important because we are the universe, right? We are made of star stuff."Celebrate #Pride and learn how Rebecca Sirmons helps tell the story of the universe as NASA TV's executive producer: http://go.nasa.gov/3IVxzj7	2023-06-06
622	Peer pressure.@NASAHubble spots a galaxy about 50 million light-years away that holds some surprises: Two nearby galaxies are influencing it and it may or may not have a supermassive black hole at its center. http://go.nasa.gov/45It84O	2023-06-06
623	Relatable!	2023-06-05
624	LIVE: Tune in as we review next steps for the Psyche mission, set to launch no earlier than Oct. 2023. The spacecraft will study a metal-rich asteroid of the same name that may be the partial core of a building block of rocky planets in our solar system.	2023-06-05
625	Some fresh food is on its way to the astronauts aboard the @Space_Station, including apples, grapefruits, oranges, cherry tomatoes, and blueberries!	2023-06-05
626	Dragon flies! @SpaceX's #CRS28 cargo launch lifted off from @NASAKennedy at 11:47am ET (1547 UTC). Learn more about the @ISS_Research it's sending to space: http://go.nasa.gov/43dcbOt	2023-06-05
627	Check out some of the science heading to the orbiting laboratory, the @Space_Station: http://go.nasa.gov/3OWVMcD	2023-06-05
628	Welcome to the stream, be sure to show your students some fun facts about the launch: http://blogs.nasa.gov/crs-28/	2023-06-05
629	LIVE: We're sending science—and a new set of unrolling solar arrays—to the @Space_Station!@SpaceX's uncrewed #CRS28 mission is scheduled to launch at 11:47am ET (1547 UTC), weather permitting. Watch with us. https://twitter.com/i/broadcasts/1PlJQpmeNDqGE…	2023-06-05
630	Today's #CRS28 cargo launch is being waved off due to high winds in the recovery area. Monday's launch attempt is scheduled for 11:47am ET (1547 UTC), with NASA TV coverage beginning at 11:15am ET (1515 UTC).	2023-06-04
631	A geyser on Saturn’s moon Enceladus, the #Ax2 all-private astronaut crew depart the @Space_Station, and an independent panel of experts discusses unidentified anomalous phenomena: all this & more, this week at NASA.Subscribe for more space in your life: http://nasa.gov/subscribe	2023-06-03
632	We're now targeting Sunday, June 4 for the launch of #CRS28, to allow for improving weather conditions and additional vehicle preparations. NASA TV coverage will begin at 11:45am ET (1545 UTC), with launch targeted for 12:12pm (1612 UTC): https://blogs.nasa.gov/crs-28/2023/06/03/weather-40-favorable-for-spacexs-28th-cargo-resupply-launch/…	2023-06-03
633	Astronauts wear a helmet coated with a thin layer of gold that protects them from the sun’s harmful rays. Learn more about spacesuits: https://nasa.gov/audience/foreducators/spacesuits/home/clickable_suit_nf.html…	2023-06-02
634	LIVE: Get the latest details on the launch of @SpaceX’s #CRS28 uncrewed cargo resupply mission to the @Space_Station. Liftoff is currently set for Saturday, June 3, at 12:35pm ET (1635 UTC).	2023-06-02
635	Soon, @SpaceX’s #CRS28 Dragon cargo spacecraft is set to launch food, supplies, scientific experiments, & tech demos to the @Space_Station. Learn about the science aboard, including plant & genetic studies and satellite projects: https://go.nasa.gov/43dcbOt	2023-06-02
636	U.S. Poet Laureate Ada Limón’s poem celebrates water—what connects the two ocean worlds @EuropaClipper travels between. Make your special connection to Europa & #SendYourName aboard our spacecraft on this 1.8 billion-mile journey to Jupiter’s moon: http://go.nasa.gov/MessageInABottle…	2023-06-02
637	Keep your eyes in the sky throughout June — you may see the Moon, Mars, Venus, Saturn, Jupiter, or even the Stars of the Summer Triangle!Get the details with our monthly episode of What’s Up: http://go.nasa.gov/37ePy0B	2023-06-02
638	There’s space for everyone this #PrideMonth, and we’re celebrating the LGBTQI+ employees who help us reach for the stars, examine humanity’s place in the universe, and study our home planet: http://go.nasa.gov/3C9ncnU	2023-06-02
639	The words fit the magnitude of the mission, don't they? Thank you for watching with us!	2023-06-01
640	As we like to say: There's space for everybody.	2023-06-01
641	Live from @LibraryCongress: U.S. Poet Laureate Ada Limón reveals her Poem for Europa, an original work that will fly aboard the @EuropaClipper spacecraft to Jupiter's icy moon. https://twitter.com/i/broadcasts/1kvJpmXPmkdxE…	2023-06-01
642	Hello! The spacewalk is expected to last around 6.5 hours. We'll stream it on http://nasa.gov/live, Twitter, and our YouTube channel:	2023-06-01
643	LIVE: Join NASA and @BoeingSpace officials as we share an update on the first #Starliner Crew Flight Test. Tune in.	2023-06-01
644	LIVE: Experts at @NASA_Johnson are discussing our upcoming spacewalks, scheduled for June 9 and June 15, to set up new solar arrays outside the @Space_Station.We're taking questions from media and the public—share your spacewalk Qs with #AskNASA. https://twitter.com/i/broadcasts/1OdKrzLDBplKX…	2023-06-01
645	Hurricane season in the Atlantic begins today. Our unique perspective from space allows us to study storms and their evolution, providing data to support forecasting and disaster responses: https://go.nasa.gov/3fYNZYE	2023-06-01
646	Join us and @LibraryCongress as U.S. Poet Laureate Ada Limón reveals her poem for the @EuropaClipper mission. The poem will be engraved on the spacecraft, and travel 1.8 billion miles (2.89 billion kilometers) to an icy moon of Jupiter. Tune in: https://bit.ly/42eJZJO	2023-05-31
647	Answers to your questions can be found in our FAQ page:	2023-05-31
648	This month and every month, we recognize the achievements and contributions of our Asian American, Native Hawaiian, and Pacific Islander workforce.Check out the gallery and celebrate #AANHPIHeritageMonth with us: https://go.nasa.gov/3MHtxf9	2023-05-31
649	Here is our YouTube event where we kept the chat open.	2023-05-31
650	Thanks for tuning in! We'll provide updates on our UAP resources page, where we also plan to include slides from today's meeting.	2023-05-31
651	UAPs can be anything in our skies, water, or in space, so we say Unidentified Anomalous Phenomena instead of Unidentified Flying Object to provide more inclusive language around the types of reports brought to the federal government.	2023-05-31
652	NOW: An audio-only media briefing following today's public discussion on unidentified anomalous phenomena, or UAPs.	2023-05-31
653	The broadcast will be up to re-watch after, as well. Our priority for this broadcast is to outline how to study UAP from a scientific perspective, but we are not reviewing or assessing unidentifiable observations already collected. For more information, including the meeting agenda: https://science.nasa.gov/uap	2023-05-31
654	Here is the agenda to know when public questions will be answered by panelists: https://science.nasa.gov/science-red/s3fs-public/atoms/files/Public%20Meeting%20Agenda_0.pdf…	2023-05-31
655	Hey there! Submit or vote for questions to be answered here: http://go.nasa.gov/42uzK4J	2023-05-31
656	Since UAPs can be anything in our skies, water, or in space, we say Unidentified Anomalous Phenomena instead of Unidentified Flying Object to provide more inclusive language around the types of reports brought to the federal government.	2023-05-31
657	This panel's purpose is to help future UAP studies by examining what types of data are worth looking at. The presentation slides, including specific examples shown today, will be posted after the meeting to	2023-05-31
658	Stay tuned: Our UAP study panelists are taking a brief break. Check the agenda for the upcoming topics and timeline: http://go.nasa.gov/3MFpP5T	2023-05-31
659	NOW: We're holding a public meeting of our independent study team for categorizing and evaluating data of unidentified anomalous phenomena, or UAP. More info on today's meeting: https://go.nasa.gov/3nVqp7g https://twitter.com/i/broadcasts/1djxXlRVNjNxZ…	2023-05-31
660	Snacks? Go. Science? Go. Ready to soak up some rays? Go. It's not NASA beach day—we're targeting June 3 to launch the next @SpaceX cargo mission to the @Space_Station. It carries new station solar arrays.How to watch #CRS28, from pre-launch to liftoff: https://go.nasa.gov/3MGzPMi	2023-05-30
661	The #Ax2 crew spent their week on the @Space_Station contributing to scientific experiments, talking to students around the world, and conducting other on-board activities! We have some more info on our ISS blog:	2023-05-30
662	LIVE: The Axiom Mission 2 crew is heading home in @SpaceX's Dragon Freedom spacecraft after wrapping up the second all-private astronaut mission to the @Space_Station. #Ax2 undocking is scheduled for 11:05am ET (1505 UTC). https://twitter.com/i/broadcasts/1eaKbrArrvRKX…	2023-05-30
663	LIVE: After more than a week of science, outreach, and on-orbit activities, the all-private astronaut crew of #Ax2 is boarding their @SpaceX Dragon Freedom spacecraft to return to Earth. Hatch closure is scheduled for 9:10am ET (1310 UTC): http://nasa.gov/live	2023-05-30
664	Ad astra per aspera Join us this #MemorialDay in remembering and honoring all those who made the ultimate sacrifice in service to our country.	2023-05-29
665	After just over a week in space, @Axiom_Space's #Ax2 astronauts are set to return to Earth on Tuesday, May 30. Here’s how to watch live coverage, from closing of the hatches to splashdown: https://go.nasa.gov/43vWzp6	2023-05-27
666	Two @NASA_Astronauts will do a pair of spacewalks on June 9 and June 15 to install new solar arrays on the @Space_Station. We’ll stream them live. Join us for a preview on June 1: https://go.nasa.gov/3MGCCFj	2023-05-27
667	First, the TROPICS payload cube is balanced to minimize any wobble about its rotation axis. Second, and most importantly, reaction wheels inside the spacecraft counteract the momentum of the rotating payload to keep the spacecraft stable and pointed at the earth. Third, any residual motion errors are largely removed during ground processing using attitude knowledge derived from onboard star track…	2023-05-26
668	We completed a joint checkpoint review with @BoeingSpace ahead of the first #Starliner flight to carry astronauts, set for no earlier than July 21. Teams will provide updates leading up to the inaugural Crew Flight Test to and from the @Space_Station: https://go.nasa.gov/3MZR1xG	2023-05-26
669	This bud's for you.	2023-05-26
670	Hot new bombshells enter the villa.Otherwise invisible to the unaided eye, infrared data from @NASAWebb and x-ray data from @ChandraXray make details in these proper fit cosmic wonders available by mapping the data to colors that humans can perceive:https://go.nasa.gov/43wTsx9	2023-05-26
671	Completing a squad of severe weather satellites, testing out a ssssnake-like robot, and sending the second all-private astronaut mission to the @Space_Station—all in a week’s work at NASA. See what we’ve been up to.	2023-05-26
672	We’re launching solar arrays, small satellites, and a plant experiment to the @Space_Station on the next @SpaceX cargo mission, set for June 3.Tune in on May 30 at 2pm ET (1800 UTC) for details. #AskNASA your questions and we may answer them on-air. https://go.nasa.gov/430oldn	2023-05-26
673	Paula Cain started her career in fashion design—now, she's a thermal blanket technician at @NASAGoddard, making sure our telescopes and spacecraft can run at a steady temperature.Learn more about her journey in our latest @NASASTEM episode of "Surprisingly STEM!"	2023-05-26
674	Our @NASAEarth TROPICS mission is safely in orbit following today's successful launch by @RocketLab. Two small satellites join a pair already in space, where they'll track the formation and evolution of tropical cyclones, including hurricanes. https://go.nasa.gov/3MVXPwa	2023-05-26
675	The only thing better than watching a launch is watching one together. We're glad you could catch it!	2023-05-26
676	Today's @RocketLab launch is out of Māhia, New Zealand. We selected the company as part of a cost-effective @NASA_LSP contract that allows us to do big science with small satellites.	2023-05-26
677	Yes! The more we understand our planet, the better. Thanks for watching with us!	2023-05-26
678	Liftoff! Two small satellites are on the way to join two already in orbit for our TROPICS mission. TROPICS will provide near-hourly data that could improve forecasts of tropical cyclones and severe weather.	2023-05-26
679	LIVE: Watch the second pair of shoebox-sized satellites launch to orbit for our storm-tracking TROPICS mission. Liftoff on a @RocketLab Electron rocket is targeted at 11:46pm ET (0346 UTC) at the opening of the launch window. https://twitter.com/i/broadcasts/1ynKOawjWLnJR…	2023-05-26
680	Outside the U.S.? Select NASA internship opportunities are also available for international students: https://go.nasa.gov/InternationalInterns…	2023-05-25
681	Want to intern with us? Applications are open to enrolled STEM and non-STEM undergrads, graduate students, and recent graduates.Check out the opportunities available for our fall 2023 class of @NASAInterns. Apply by Saturday, May 27: https://intern.nasa.gov	2023-05-25
682	This is the 47 Tucanae cluster, as captured by @NASAHubble. It shows dwarf stars migrating away from the cluster's bright center.	2023-05-25
683	Our @NASASTEM educator and classroom resources make it easy to bring space to you, in classrooms or at home schools. Through partnership with the @usedgov, we provide free, high-quality STEM and space science resources for the nation’s educators: https://bit.ly/43647ig	2023-05-25
684	50 years ago today, Pete Conrad, Joseph Kerwin, and Paul Weitz lifted off from @NASAKennedy, heading to Skylab: America's first space station.Our Skylab missions laid the groundwork for @NASA_Astronauts to live and work in space, from the @Space_Station to the Moon and beyond.	2023-05-25
685	Almost all known black holes come in two sizes: small and gigantic. Data suggests intermediate-sized ones exist, but they're rare. Astronomers using @NASAHubble have found evidence of one in a star cluster about 6,000 light-years away: https://go.nasa.gov/3WBaMys	2023-05-25
686	Due to strong upper-level winds, launch of two small satellites for our cyclone-tracking TROPICS mission on a @RocketLab Electron rocket is now targeted for no earlier than Thurs., May 25 at 11:30pm ET (0330 UTC). https://go.nasa.gov/3MUXZ6Y	2023-05-25
687	We and @RocketLab are targeting 12am ET Thursday, May 25 (0400 UTC), for the second launch of our cyclone-studying TROPICS mission.Tune in here and at https://go.nasa.gov/424tYpt at 11:40pm ET (0340 May 25 UTC) for live launch coverage from New Zealand: https://go.nasa.gov/42071E4	2023-05-24
688	This is the 47 Tucanae cluster as captured by @NASAHubble. It shows dwarf stars migrating away from the cluster's bright center.	2023-05-24
689	Simply the best. Music legend Tina Turner sparkled across the stage and into millions of hearts as the Queen of Rock 'n' Roll. Her legacy will forever live among the stars.	2023-05-24
690	Victor Glover: captain, pilot, astronaut.Glover most recently served as the pilot of the NASA @SpaceX #Crew1 mission and will be one of four astronauts flying aboard the #Artemis II mission around the Moon. https://go.nasa.gov/31cfXJhCelebrate #MilitaryAppreciationMonth.	2023-05-24
691	LIVE: An uncrewed Progress cargo spacecraft is set to lift off from Baikonur Cosmodrome in Kazakhstan at 8:56am ET (1256 UTC), and dock with the @Space_Station at 12:20pm ET (1620 UTC). Watch with NASA TV: http://nasa.gov/live	2023-05-24
692	Hey, you: Get a load of this cloud! High-altitude ice clouds (like this one) can help regulate Earth's temperature by reflecting energy from the Sun.A new @NASAEarth mission called PoISIR aims to study them in greater detail to improve climate forecasts. https://go.nasa.gov/3IAfgjj	2023-05-23
693	Wow, Uranus is showing off more these days. @NASASolarSystem researchers found a polar cyclone on the gas giant for the first time. Microwave observations and the planet's particular orbit gave scientists a better view: https://go.nasa.gov/427AvQi	2023-05-23
694	A Progress cargo ship carrying food, fuel, and supplies for the @Space_Station is scheduled to lift off and dock on Wednesday, May 24. NASA TV coverage begins at 8:30am ET (1230 UTC): https://go.nasa.gov/3IBjfvZ	2023-05-23
695	Thanks for visiting our space!	2023-05-23
696	Recent studies from @NASAAmes shed new light on Saturn’s rings, pointing to evidence that the rings—comprised of almost entirely pure ice—are a relatively new addition to the gas giant and may only last a few 100 million years more. http://go.nasa.gov/3ooyku0	2023-05-22
697	Don't worry! You can still watch the recorded launch on our YouTube channel: https://youtube.com/live/osqZvV-RdCE?feature=share… Dragon is expected to dock in less than 45 minutes from now. We'll continue streaming here so we can watch the crew board the space station!	2023-05-22
698	NOW: Watch the @Axiom_Space #Ax2 astronauts arrive at the @Space_Station. The @SpaceX Dragon is set to dock at around 9:16am ET (1316 UTC). https://twitter.com/i/broadcasts/1LyGBqLmznkKN…	2023-05-22
699	LIVE: Mission experts recap the launch of #Ax2, @Axiom_Space's second all-private mission to the @Space_Station.	2023-05-21
700	#Ax2's @SpaceX Dragon Freedom spacecraft has separated from its rocket—the Axiom Mission 2 crew is now on course for the @Space_Station.Tune in for docking coverage (here and on NASA TV) starting at 7:30am ET (1130 UTC) on Monday, May 22.	2023-05-21
701	#Ax2 is on its way to space!The all-private astronaut mission lifted off from @NASAKennedy at 5:37pm ET (2137 UTC).	2023-05-21
702	LIVE: Four private astronauts are heading to the @Space_Station for scientific research, student outreach and commercial activities on @Axiom_Space's #Ax2 mission.Watch with NASA, Axiom Space, and @SpaceX—liftoff is scheduled for 5:37pm ET (2137 UTC). https://twitter.com/i/broadcasts/1OyJAVeXVyMxb…	2023-05-21
703	On a power trip. After a 10-month voyage attached to the @Space_Station, a power cell material survives and thrives. The efficient light-absorbing material may play a valuable role in powering long-duration space missions: https://go.nasa.gov/3MKK4jH	2023-05-21
704	NOW: Get the latest status update on the all-private #Ax2 mission, set to lift off on Sunday, May 21 at 5:37pm ET (2137 UTC) from @NASAKennedy. https://youtube.com/watch?v=63TWnnZhePo…	2023-05-20
705	The @NASAArtemis II astronauts visit Washington, @BlueOrigin is selected to develop the landing system that will take astronauts to and from the surface of the Moon on #Artemis V, and @NASARoman takes shape.Subscribe for all this and more: http://nasa.gov/subscribe	2023-05-20
706	LIVE: We're announcing the Phase 2 winners for our @NASAPrize Deep Space Food Challenge, a global competition to develop sustainable ways of producing healthy food for long-term missions to the Moon, Mars, and beyond.Watch with us at #NYCxDESIGN:	2023-05-19
707	We selected @BlueOrigin to develop the human landing system for the #Artemis V mission. This component for deep space transportation will help us in our goal of sending astronauts to the surface of the Moon and returning them home safely: https://go.nasa.gov/3Mn3QQU	2023-05-19
708	LIVE NOW: We are announcing which company will develop the human landing system for the #Artemis V mission to the Moon. This system will help us establish recurring, long-term access to the lunar surface: http://nasa.gov/live	2023-05-19
709	Insights on InSight: Chat LIVE with experts from the mission that detected more than 1,000 marsquakes.	2023-05-19
710	Ever feel like you're being pulled in different directions and you might erupt?An Earth-size exoplanet, spotted by NASA's orbiting telescopes, is at the center of a cosmic tug-of-war in its star system—which may stud its surface with fiery volcanoes: https://go.nasa.gov/3MzUxhS	2023-05-18
711	Want to help us find asteroids? A new @DoNASAScience project lets you do that from anywhere in the world. Help scientists go through images to identify which specks of light are real space rocks and which are false detections: https://go.nasa.gov/41MRmHT	2023-05-18
712	What healthy and sustainable ways would you use to keep astronauts fed on long-duration missions to the Moon, Mars, and beyond?The Phase 2 winners of our Deep Space Food Challenge will be revealed live Friday, May 19, at the #NYCxDESIGN Festival: https://go.nasa.gov/3MCRLIF	2023-05-18
713	Hi Ian - no hard dates between July 22 and August 7 yet, but you can stay up to date with our launches here:	2023-05-17
714	Astronaut Dr. Jonny Kim joins Anita Dey, strategic partnerships manager at NASA, in a chat with chief historian Dr. Brian Odom as they delve into supporting the #AANHPI community, Kim's journey in the space program, and the impact of stereotypes:	2023-05-17
715	The launch of two more small satellites for our @NASAEarth TROPICS mission is targeted for no earlier than Monday, May 22 at 1:30am ET (0530 UTC) on a @RocketLab rocket. They’ll join a pair in orbit to make observations of cyclones and intense weather. https://go.nasa.gov/3MdEEwb	2023-05-17
716	Soon, we'll announce the company selected to develop the landing system for the #Artemis V Moon mission, which will take astronauts from lunar orbit to the surface and back. Tune in Friday, May 19 at 10am ET (1400 UTC): https://go.nasa.gov/42T3sk4	2023-05-16
717	One of the goals of the #Artemis II mission is to test out the life support systems. Flying a crew of four on @NASA_Orion gives us an opportunity to test the systems with the full crew complement. More: https://nasa.gov/specials/artemis-ii/…	2023-05-15
718	LIVE: Leaders from NASA, @Axiom_Space, and @SpaceX are sharing updates on #Ax2's upcoming mission to the @Space_Station following today's flight readiness review. Listen in: https://youtube.com/live/uSdzc5c7xBY…	2023-05-15
719	REPORTERS: The #Artemis II crew is coming to Washington with media availability on May 17-18.These four astronauts will fly around the Moon during the 10-day flight test. https://go.nasa.gov/3I8qR9a	2023-05-15
720	When astronauts have a birthday while they're living on the @Space_Station, they often celebrate by eating a special meal and talking with family or friends back on Earth: https://go.nasa.gov/3IdkIbP Thanks for your question!	2023-05-15
721	A @NASAWebb finding is making a splash!Water vapor was confirmed around a comet in the main asteroid belt for the first time, indicating that water from the primordial solar system can be preserved there. Is this a clue to the origin of Earth's water? https://go.nasa.gov/3BvAHhz	2023-05-15
722	Who made you the star you are today? Mention them to give them cosmic #MothersDay flowers. The Rosette Nebula, about 5,000 light-years from Earth, is a region in space where stars are formed. This image by the Spitzer Space Telescope shows the stellar nursery in infrared.	2023-05-14
723	Happy 50th, Skylab!Our first space station launched into orbit on May 14, 1973. Skylab hosted three crews of @NASA_Astronauts, proving that humans could live and work in space for extended periods of time. Learn more with @NASA_History: https://go.nasa.gov/3nVqFmz	2023-05-13
724	This week was busy.@Space_Station crew members relocated their @SpaceX Dragon to a new docking port, @NASAWebb imaged a nearby star, and @RocketLab launched two small satellites to study hurricanes.Subscribe to our newsletter and get the full scoop: http://nasa.gov/subscribe	2023-05-13
725	We're holding a public meeting of our independent study team on unidentified anomalous phenomena (UAP) on Wednesday, May 31, at 10:30am ET (1430 UTC), with a media teleconference to follow. How to watch: https://go.nasa.gov/42tSGAXSubmit your questions: https://go.nasa.gov/42uzK4J	2023-05-12
726	Over their eight days on the @Space_Station, the private astronauts of @Axiom_Space's Axiom Mission 2 will run activities from student outreach to scientific experiments.#Ax2 is set to lift off from @NASAKennedy on Sunday, May 21—here's how to watch: https://go.nasa.gov/41yAdlp	2023-05-12
727	LIVE: Cosmonauts are about to embark on a spacewalk to deploy and activate a radiator that will help cool the @Space_Station’s Nauka science module: http://nasa.gov/live	2023-05-12
728	New images from @NASAPersevere may show evidence of what was once a wild and deep river on Mars. The observations are leading scientists to rethink how ancient water once flowed on the Red Planet. https://go.nasa.gov/41tYxEP	2023-05-11
729	This @NASAWebb image of the Pillars of Creation helps astronomers determine how stars form. Plus, it makes pretty sweet digital wallpaper.Download high-resolution images from https://webbtelescope.org.	2023-05-11
730	Solid answers, good job everybody. And as for us? We love exploring, but there's no place like home.	2023-05-09
731	Astronaut Kjell Lindgren has been a crewmember on the @Space_Station for two long-duration stays. His work during those expeditions helps keep crew safe and healthy and directly contributes to our goal of going to Mars. #AANHPIHeritageMonth https://go.nasa.gov/42DHp0r	2023-05-09
732	Sounds like you have a favorite planet after all	2023-05-09
733	We're working on it!	2023-05-09
734	Nothing wrong with that at all! Venus is so hot right now.	2023-05-09
735	Wait. We thought you covered the whole "moon, star or planet" concept with Hud.	2023-05-09
736	Go off, King	2023-05-09
737	put your paws up	2023-05-09
738	Correct! Specifically, TROPICS lifted off from Māhia, on the east coast of New Zealand's North Island:	2023-05-09
739	such a goofball, rolling around on its side like that with its 27 known moons	2023-05-09
740	Why not both?	2023-05-09
741	justice for mercury tbh http://solarsystem.nasa.gov/planets/mercury/overview…	2023-05-09
742	hey, there's no wrong answer here	2023-05-09
743	never leave home without them	2023-05-09
744	Solid answer. (Or is it gaseous?)	2023-05-09
745	You're not wrong!	2023-05-09
746	It's regal, influential, and has lots of friends in its orbit. Good choice.	2023-05-09
747	It does have a nice ring to it.	2023-05-09
748	What’s your favorite planet?	2023-05-09
749	What can we say? We're over the moon for space puns.	2023-05-09
750	Our next @SpaceX cargo launch, carrying supplies and a new set of unrolling solar panels to the @Space_Station, is now scheduled to lift off from @NASAKennedy on Saturday, June 3. Media accreditation is open: https://go.nasa.gov/3M5UuKB	2023-05-08
751	Happy #TeacherAppreciationWeek! Our thanks go out to the teachers and educators who work tirelessly to elevate the next generation of explorers.Join us this week for live webinars and ready-to-use resources from @NASASTEM and @DoNASAScience: https://go.nasa.gov/3NOWmZu	2023-05-08
752	Two storm-observing TROPICS small satellites lifted off on a @RocketLab Electron rocket, with two more to follow this month. This marks the first completed launch for a @NASA_LSP contract designed to increase access to space for science and tech missions. https://go.nasa.gov/44QozFo	2023-05-08
753	Two TROPICS CubeSats successfully deployed from a @RocketLab Electron rocket after launch. Signal acquisition from the pair of @NASAEarth small satellites may take some time to establish, which is not unexpected.We'll provide confirmation when signal is acquired: http://blogs.nasa.gov/smallsatellites/	2023-05-08
754	Liftoff! Two TROPICS shoebox-sized satellites are on their way to join the fleet of @NASAEarth missions studying our home planet. Together, TROPICS will have the potential to gather near-hourly data on the formation and development of tropical cyclones.	2023-05-08
755	LIVE: Watch two small satellites for our storm tracking TROPICS mission launch to orbit. Liftoff on a @RocketLab Electron rocket is targeted at 9pm ET (0100 UTC May 8), with a two-hour window. https://twitter.com/i/broadcasts/1BdGYyAjqZZGX…	2023-05-08
756	NASA and @RocketLab are targeting 9pm ET Sunday, May 7 (0100 May 8 UTC), for the first launch of our cyclone-studying TROPICS CubeSats.Tune in here and at http://nasa.gov/live at 8:40pm ET (0040 May 8 UTC) for live launch coverage from New Zealand: https://go.nasa.gov/42xYE3n	2023-05-06
757	A new habitat is prepped for volunteers to test living in Mars-like conditions for a year, @NASAWebb detects signs of water vapor on a distant planet, and we celebrate #BlackHoleWeek—that’s what’s up This Week at NASA. Wrap up the celebration with us: https://go.nasa.gov/44B3u1j	2023-05-06
758	This is the third port relocation of a Dragon crew Spacecraft: Crew-1 and Crew-2 also relocated during their missions. Learn more about why the Crew-6 astronauts are moving the spacecraft and what they are making room for:	2023-05-06
759	Live Now: The #Crew6 astronauts are relocating their @SpaceX Dragon spacecraft to a new docking port on the @Space_Station ahead of a cargo resupply mission. Undocking is scheduled for 7:10am ET (1110 UTC), with redocking targeted for 7:53am (1153 UTC). https://twitter.com/i/broadcasts/1OwxWwOYjPRxQ…	2023-05-06
760	#Crew6 is scheduled to return to Earth this fall after #Crew7 lifts off to the @Space_Station. Stay tuned to https://blogs.nasa.gov/spacestation/ for details!	2023-05-05
761	Join us tomorrow from the @Space_Station!With #Crew6 aboard, @SpaceX's Dragon Endeavour spacecraft is undocking and moving to a new port to make room for an upcoming cargo launch. Watch here and at http://nasa.gov/live starting at 7am ET (1100 UTC) on Saturday, May 6.	2023-05-05
762	@WomenNASA Liz Landau, host and science communicator@ChandraXray Daryl Haggard, astrophysicist@NASAJPL Michele Vallisneri, theoretical physicist@NASAUniverse Regina Caputo, astrophysicist	2023-05-05
763	We can’t imagine a more beautiful thing than May’s full moon – the Corn Moon. Set to peak on May 5 at 1:34pm ET (1634 UTC ), this full moon, also known as the Flower Moon, will appear full till Sunday. Discover how it got its names: http://go.nasa.gov/3piIAUs	2023-05-05
764	Hello there	2023-05-05
765	Four of Uranus’ largest moons—Ariel, Umbriel, Titania, and Oberon—may have oceans beneath their icy crusts, according to a re-analysis of Voyager 2 data. https://go.nasa.gov/3VQtF0l	2023-05-05
766	It’s a TRAP(PIST)-1! About 40 light-years away lies a planetary system with the most Earth-sized exoplanets found in a star's habitable zone. Learn more about the TRAPPIST-1 system that was recently studied by @NASAWebb: http://go.nasa.gov/415DmsC#MayTheFourth	2023-05-04
767	This is from the James Webb Space Telescope. Check out the full description here:	2023-05-04
768	Yes! Start here:	2023-05-04
769	The bright white lights with blue spikes are stars. More info about this image here:	2023-05-04
770	When we say “supermassive black holes,” just how do they measure up? Using their shadows for size, we’ve rounded up 10 black holes and compared them to objects in our solar system. Don’t worry – these black holes are many light-years away: https://go.nasa.gov/3HIcDeW #BlackHoleWeek	2023-05-04
771	The eta Aquariid meteor shower is expected to reach its peak tonight (May 4-5)—and even with the full Moon, it could still be a great night for skywatching!Here's how, where and when to track the eta Aquariids: https://go.nasa.gov/42iqGQk	2023-05-04
772	Bring balance to the force, not leave it in darkness.Happy #StarWarsDay. And #MayThe4thBeWithYou.	2023-05-04
773	"I've seen just one spark of curiosity create a great burning love and fire for learning." #AANHPIHeritageMonth Katherine Brown helps inspire the next generation as a public affairs officer for @NASASTEM: http://go.nasa.gov/3nm6fTI	2023-05-03
774	LIVE: Two cosmonauts are about to start a spacewalk to help install an experiment airlock on the @Space_Station's Nauka science module. Tune in for NASA TV coverage at http://nasa.gov/live.	2023-05-03
775	Our #BlackHoleWeek event is on the horizon. Join our May 5 @TwitterSpaces to learn from experts as they talk about black holes, including the one at the center of our galaxy. #AskNASA your questions and they might be answered live.	2023-05-03
776	The rings are light “echoes” from a gamma-ray burst. On their way to Earth, some X-rays from the event scattered off dust clouds in our galaxy. Like a sound echo, this light took longer to reach us, appearing as expanding X-ray rings days after the burst itself had faded away.	2023-05-02
777	We switch ports on the @Space_Station occasionally to make room for other spacecraft—in this case, @SpaceX's cargo Dragon mission scheduled to arrive in June. For example, astronaut Frank Rubio and two cosmonauts moved their Soyuz spacecraft last month:	2023-05-02
778	May is a good month for skywatchers. Venus, Mars, and Jupiter cozy up to the Moon, and even Saturn makes a cameo. Where and when to look: https://go.nasa.gov/37ePy0B	2023-05-02
779	We love to hear it! @NASASpacePlace is a great resource for younger students looking to learn about the universe—and if their family is looking to make the trek to Maryland, we host some fantastic events at @NASAGoddard:	2023-05-02
780	It's a good question! The short answer is that a system like that would add additional moving parts (i.e. more cost and complexity), so it's more effective to just make sure the solar panels can last for the scheduled prime mission.	2023-05-02
781	This weekend, our #Crew6 astronauts are taking their Dragon out for a spin. Tune in at 7am ET (1100 UTC) on Saturday, May 6, as they move the Dragon Endeavour spacecraft to a new port on the @Space_Station: https://go.nasa.gov/3AKmaOD	2023-05-01
782	Is your type tall (maybe even "supermassive"), dark, and mysterious? Celebrate #BlackHoleWeek with us! Learn about these cosmic objects, share science updates, visualizations, and sonifications. Follow @NASAUniverse and get pulled in: https://go.nasa.gov/3ncukw9	2023-05-01
783	Looking for the latest news from low Earth orbit?Follow @NASASpaceOps for mission leadership updates as we live and work beyond our home planet.	2023-05-01
784	Throughout May, we’ll celebrate #AANHPIHeritageMonth by honoring some of the brilliant people who shape NASA and inspire generations: https://go.nasa.gov/3aVaglx	2023-05-01
785	Tale as old as time. Unusual asteroid Phaethon behaves like a comet. It brightens and forms a tail as it nears the Sun and is the source of a meteor shower, something usually led by comets. But this asteroid's tail tells a different story:https://go.nasa.gov/3LHmtQs	2023-04-30
786	This week at NASA, astronauts prepped the @Space_Station for more solar arrays, @NASAHubble celebrated its 33rd anniversary with a new image of a dark nebula, and @VP and @President_KR visited @NASAGoddard.	2023-04-29
787	Several astronauts and cosmonauts have as many as nine or even ten spacewalks under their belts. Former astronaut Peggy Whitson holds the record for most spacewalks for any woman: ten!	2023-04-28
788	Understanding our changing planet has always been a priority. Here's a look at how and why we study Earth: https://nasa.gov/specials/60counting/earth.html…	2023-04-28
789	Astronauts Steve Bowen and @Astro_Alneyadi concluded today’s seven-hour spacewalk at 4:12 p.m. ET (20:12 UTC). It was the eighth for Bowen and the first for any UAE astronaut: https://go.nasa.gov/3ADIeuf	2023-04-28
790	Live: TROPICS experts discuss the mission, which aims to improve understanding of tropical cyclones through regular measurements of precipitation, temperature & humidity. Use #AskNASA and your questions may get answered on air.	2023-04-28
791	Both astronauts trained extensively in the Neutral Buoyancy Laboratory for today's spacewalk. They will need to work carefully while retrieving the radio frequency group (RFG) equipment, which they will stow in the crew lock so it can be returned to Earth for refurbishment. The RFG was not designed to be handled on spacewalks, only by a robotic arm. It is about 3 ft by 1 ft in size and has antenn…	2023-04-28
792	Today's spacewalk is officially underway! The two astronauts have switched their spacesuits to battery power. Steve Bowen of @NASA_Astronauts and @Astro_Alneyadi will route power cables to prepare for future power system upgrades outside the @Space_Station.	2023-04-28
793	Thanks for your questions! 1: The S-band antenna lost one of two strings in 2021 and was replaced by a spare in a spacewalk in Dec. 2021 by Tom Marshburn and Kayla Barron. 2: They will leave the equipment in the airlock until they come inside. The hatch has to stay open while astronauts are outside for quick ingress if necessary, so it won't be repressurized to bring it onboard until they're all …	2023-04-28
794	LIVE: It's spacewalk time. Watch with us as Steve Bowen of @NASA_Astronauts and @Astro_Alneyadi work on upgrades to the @Space_Station's power system. https://twitter.com/i/broadcasts/1ynJOaOnyzyKR…	2023-04-28
795	Two cosmonauts will conduct a pair of spacewalks on Wednesday, May 3, and Friday, May 12, to relocate hardware outside the @Space_Station. Details and coverage info: https://go.nasa.gov/44blzDe	2023-04-27
796	Are you ready for a spacewalk?Astronauts Steve Bowen and @Astro_Alneyadi will step out of the @Space_Station around 9:15am ET (1315 UTC) on Friday, April 28 to prepare for upcoming power upgrades. Coverage starts here and on NASA TV at 7:45am (1145 UTC): https://go.nasa.gov/40Iopww	2023-04-27
797	The first of two TROPICS launches will send cyclone-tracking CubeSats to low Earth orbit from New Zealand. The launch window opens at 9pm ET April 30 (0100 UTC May 1).A second launch is planned for May 16 to complete the constellation: http://go.nasa.gov/3Ax7aDG	2023-04-26
798	We did it together. Thanks to you, we're bringing home five People's Voice Awards in this year's #Webbys.From @NASAWebb's first images to @NASA_Eyes's interactive map of the asteroids, check out our full set of Webby winners: https://go.nasa.gov/3n7iNOw	2023-04-26
799	Today, @VP and @President_KR toured @NASAGoddard for a close-up look at how we study our changing planet—and got a glimpse of @NASARoman, our next space telescope, as it's being built: https://go.nasa.gov/3mXIRf3	2023-04-26
800	Not too hot, not too cold.No, not April 25. It's what @NASAExoplanets scientists call the habitable zone of a star—the range where liquid water could exist on a planet's surface: https://go.nasa.gov/41FqY3w	2023-04-25
801	LIVE: @VP Kamala Harris & @President_KR Yoon Suk Yeol deliver remarks during their tour of @NASAGoddard to see our climate change research. https://twitter.com/i/broadcasts/1mnGeRoNXBqJX…	2023-04-25
802	Happy 10th birthday, @GIPHY! If you were celebrating your big day from Mars, you'd only be about 5.5 years old!	2023-04-25
803	Yes, it was! You have a good eye	2023-04-25
804	People travel to national parks every year to be surrounded by the beauty of nature. #NationalParkWeekNational parks seen from space are just as beautiful. Maybe more? You be the judge. https://go.nasa.gov/4449VtO	2023-04-25
805	What's your favorite @NASAHubble image? http://bit.ly/3NauIG3Launched 33 years ago today, the orbiting telescope captured this image of a nebula where stars are born -- 960 light-years away. http://go.nasa.gov/3VizSlr	2023-04-24
806	On April 25, @VP Kamala Harris & @President_KR Yoon Suk Yeol will tour @NASAGoddard and meet with scientists to see firsthand climate change research underway. They will also take an early look at @NASARoman, our next space telescope. https://go.nasa.gov/3Nbslmm	2023-04-24
807	LIVE: Preview the next spacewalk set for Friday, April 28. Veteran astronaut Steve Bowen and first-time spacewalker @Astro_Alneyadi will prepare the @Space_Station for solar power upgrades. https://twitter.com/i/broadcasts/1mnGeRopperJX…	2023-04-24
808	NOW: @NASAEarth and @CenterForAstro scientists are answering questions on Reddit about TEMPO, a new space-based instrument that will revolutionize our understanding of air quality. Want to learn more? Ask your own Qs on our AMA.	2023-04-24
809	This week at NASA, we marked the Ingenuity #MarsHelicopter's 50th flight on the Red Planet, the planet-hunting satellite TESS entered its fifth year, and we celebrated our favorite planet—Earth!Celebrate #EarthDay with us: https://go.nasa.gov/40AeM2G	2023-04-22
810	We're lucky to share it together.	2023-04-22
811	That's right. Astronaut Bill Anders took this image we now know as "Earthrise."	2023-04-22
812	Happy #EarthDay From the tallest peaks to ocean depths, from arid deserts to lush forests, we observe our home from a unique perspective. Learn about the activities all around NASA, and about the picture that kicked off this celebration of our planet: https://go.nasa.gov/41yzVvI	2023-04-22
813	What was it like when Apollo 8 astronaut Bill Anders saw Earth rise over the Moon’s horizon in 1968?He reflects with Dr. Kate Calvin, NASA senior climate advisor and chief scientist, on taking the famous photo helped humanity "discover" Earth. https://go.nasa.gov/43QKQCr#EarthDay	2023-04-21
814	One of the Cygnus spacecraft’s solar arrays did not deploy. Teams determined the spacecraft had sufficient power to get to the orbiting laboratory and decided not to attempt to deploy the second solar array.	2023-04-21
815	Watch as @NorthropGrumman’s S.S. Sally Ride undocks from the @Space_Station 250 miles over the Mediterranean.	2023-04-21
816	Live Now: Watch as the uncrewed @NorthropGrumman S.S. Sally Ride Cygnus cargo spacecraft departs from the @Space_Station.The spacecraft delivered snacks, science, and supplies to the orbiting laboratory in November 2022:http://go.nasa.gov/3MWtqhI https://twitter.com/i/broadcasts/1OdKrzppQmqKX…	2023-04-21
817	HOP IN SPACEFOLKS! We're blasting off together on a new mission—@TheWebbyAwards. Together we've: launched #Artemis I, watched DART smash into an asteroid, and explored with @NASAWebb. Now we're hoping to land #Webbys. You in? Vote by the end of today: https://bit.ly/3zHiqgs	2023-04-21
818	As we open up the next generation of opportunities in low-Earth orbit, @CollinsAero is designing a new spacesuit that's more adaptable, flexible, and easy to use for spacewalks outside the @Space_Station. Get the details: https://go.nasa.gov/3MUIUmm	2023-04-20
819	Houston, we have PostyAs we approach #EarthDay, watch @PostMalone get astronaut-struck as he chats with two crew members aboard the @Space_Station, Stephen Bowen & Woody Hoburg, about how their unique perspective changes the way they see our home planet. http://nasa.gov/earth-day-2023	2023-04-20
820	LIVE: Watch a total solar eclipse in Australia with us! We're sharing live telescope views and answering your #AskNASA questions on NASA Science Live. https://twitter.com/i/broadcasts/1BRKjZeWQaaKw…	2023-04-20
821	LIVE from #SpaceSymposium: a look at our @NASAArtemis "Moon to Mars" strategy, and what it takes as an agency to make it all possible—from engaging the #Artemis Generation to supporting our workforce and improving our infrastructure. https://bit.ly/3GZ6rPk	2023-04-19
822	DART was traveling at very high speeds (about 14k miles per hour), as it approached its target it enabled self-navigation and made continuous adjustments before impacting the asteroid—hence it appearing a bit shaky.	2023-04-19
823	That’s why we’re continuously monitoring and cataloging new asteroids every week. We’ve cataloged more than 31,000 near-Earth asteroids so far and that number continues to climb. Learn more about how we’re protecting Earth.	2023-04-19
824	That’s why we’ve got our eyes on the sky. We’ve cataloged more than 31,000 near-Earth asteroids, and more are detected and monitored every week. Here's how we spot near-Earth asteroids:	2023-04-19
825	Shine bright like a ULIRG With the light of a trillion suns, an ultra-luminous infrared galaxy (ULIRG) shines in the latest @NASAWebb image. Located 250 million light-years away, this target is actually the result of two colliding spiral galaxies: https://go.nasa.gov/3L7dojN	2023-04-17
826	We’re broadcasting live from #38Space Symposium this week!April 18, 11:15am ET (1515 UTC) @Astro_Pam on "Our Next Steps to the Moon and Beyond"April 19, 4pm ET (2000 UTC) NASA leaders discuss "Moon to Mars" strategyInfo on NASA at #SpaceSymposium: https://go.nasa.gov/3o8i6ob	2023-04-17
827	Having trouble sleeping? Try some of these seven techniques our astronauts use to get better sleep in space! These methods help @NASA_Astronauts sleep well through the disruptions of their natural sleep cycle — and they may help you too: https://go.nasa.gov/3MNWYhA	2023-04-16
828	Last year was pretty busy. We launched to the Moon. We yeeted a spacecraft into an asteroid (on purpose.) And we unveiled images from a brand new space telescope. NBD. Oh yeah, we also nabbed nine noms for the #Webbys. If you like what you saw, vote? http://go.nasa.gov/3KBXNZl	2023-04-15
829	Dragon is soaring home! @SpaceX's cargo spacecraft separated from the @Space_Station at 11:05am ET (1505 UTC), carrying space-grown tomatoes and other @ISS_Research for analysis back on the ground. Follow our ISS blog for the latest #CRS27 updates: http://blogs.nasa.gov/spacestation	2023-04-15
830	LIVE: @SpaceX's #CRS27 cargo mission is scheduled to undock from the @Space_Station at 11:05am ET (1505 UTC) today.Learn more about the @ISS_Research it's bringing back to Earth: https://go.nasa.gov/4059R9F https://twitter.com/i/broadcasts/1yNxaNXDrZrKj…	2023-04-15
831	@NASAAero gets closer to quiet supersonic flight, @NASA_Orion’s solar arrays are tested for Moon travel, and the #LucyMission spots the distant asteroids that it will one day visit—This Week at NASA.Smash that subscribe button for the latest videos: http://bit.ly/3mFZr2s	2023-04-14
832	Two cosmonauts will conduct a series of spacewalks outside the @Space_Station beginning Tuesday, April 18, to transfer hardware. Full schedule and NASA TV coverage: https://go.nasa.gov/3L18AfG	2023-04-14
833	This #WorldQuantumDay, discover what the quantum realm is really like and how NASA studies it every day—with Ant-Man actor Paul Rudd!Find out how our exploration of quantum science could help unlock the universe’s biggest mysteries. https://go.nasa.gov/3U0RjG9	2023-04-14
834	Congratulations, @ESA! #ESAJuice is on its way to Jupiter's large ocean-bearing moons – Callisto, Europa, and Ganymede – to help see whether these icy worlds have the conditions to harbor life. Here's to science.	2023-04-14
835	If we found a flock of alien seagulls on Mars, our newsroom would be very, very busy, and the science community would be very, very excited. Stay up to date with our search for life beyond Earth by following @NASAAstrobio.	2023-04-14
836	You're right that flying in an atmosphere that's only 1% as dense as Earth's is no mean feat. Peruse this site for more tech specs, but it essentially boils down to a low mass (1.8 kg), and large, fast, counter-rotating blades (2,400 rpm).	2023-04-14
837	Ingenuity perseveres.Our #MarsHelicopter just flew its 50th flight on the Red Planet (out of a planned five), nearly two years after it first took to the Martian skies. This demo is giving a glimpse of the future of powered flight on other worlds. https://mars.nasa.gov/ingenuity	2023-04-14
838	We’re ready to taco-bout tacos! Learn about the food our astronauts eat aboard the @Space_Station: http://go.nasa.gov/3mvw4jx	2023-04-13
839	What is taters precious?	2023-04-13
840	We love Lucy!The @NASASolarSystem #LucyMission captured its first views of four of its Trojan asteroid targets, from 330 million miles (530 million kilometers) away. Set to fly by in 2027-2028, Lucy will be the first mission ever to visit them:https://go.nasa.gov/43tu8c3	2023-04-13
841	Yes, it’s the same as on Earth. The way food and drink get through our gastrointestinal tract is called peristalsis and it works in space too. It’s also why you can swallow water while upside down…though maybe you shouldn’t. Could get messy!	2023-04-12
842	TRAPPIST 1-d is an Earth-sized rocky planet. Since it’s in the habitable zone, it’s possible that there is water on its surface. Explore TRAPPIST 1-d—and the rest of the TRAPPIST system—through visualizations here: https://go.nasa.gov/3o2Zoyh	2023-04-12
843	The bright blue spot right at the center is indeed a star, Wolf-Rayet 124. The rest of the blue dots are other stars and galaxies. Finally, that red and pink you see are clumps of gas and dust that have been ejected from the aging star at the center.	2023-04-12
844	Space tomatoes, heart studies, and other @ISS_Research experiments are heading back to Earth this weekend on @SpaceX's #CRS27, the latest cargo return from the @Space_Station.Undocking coverage begins Saturday, April 15, at 10:45am ET (1445 UTC): https://go.nasa.gov/3zRgx0q	2023-04-12
845	We’re bringing back a bit of Bennu. Have questions about our asteroid sample return mission? Submit your question below and hear from experts starting at 2 pm ET.	2023-04-12
846	We celebrate International #HumanSpaceFlight Day honoring the accomplishments of the first person in space in 1961, and the first launch of the space shuttle in 1981. Next, with @NASAArtemis, we continue humanity’s progress with Moon & Mars exploration! http://NASA.gov/artemis	2023-04-12
847	Tail installed Soon, @NASAAero’s X-59 will take to the skies to demonstrate a new quiet form of supersonic flight. This technology could bring a return to supersonic flight over land—cutting flight times in half. More on the Quesst mission: https://nasa.gov/specials/Quesst/…	2023-04-11
848	You’d have to apply on the USAJOBS website. This page has information about the astronaut selection process, including helpful answers to FAQs. https://go.nasa.gov/3Mxl1kG	2023-04-10
849	Here’s a short video about the asteroids and comets in our neighborhood. Follow @AsteroidWatch for the latest.	2023-04-10
850	We’ve been nominated for nine @TheWebbyAwards for bringing discoveries from across the universe right to your screen. We love sharing space with you. If the feeling is mutual, cast your #Webbys vote for NASA social media by Thursday, April 20: http://bit.ly/3zHiqgs	2023-04-09
851	LIVE: An update on the science of #TEMPO, a space-based instrument that will revolutionize the way scientists observe air quality.	2023-04-05
852	Together, we've explored Earth, flight, and space. From the #Artemis I launch to the Moon to the DART asteroid impact to @NASAWebb’s first cosmic images. You're part of it all, including nine nominations for the #Webbys!Voting is open through April 20: https://go.nasa.gov/3KBXNZl	2023-04-05
853	Astronauts need spacesuits for different occasions: life and work inside a spacecraft, spacewalks, and one day, planetary walks. In this episode of the Curious Universe podcast, we explore spacesuit design and creation, from fittings to new features: https://go.nasa.gov/3zxE6LK	2023-04-05
854	NASA experts will join @Axiom_Space at noon ET (1600 UTC) on Thursday, April 6, to discuss the upcoming launch of Axiom Mission 2. #Ax2 is the second all-private mission to the @Space_Station. How to tune in: https://go.nasa.gov/412KmqK	2023-04-04
855	Get to know the #Artemis II astronauts headed to the Moon! Learn more about @Astro_Christina, @Astro_Jeremy, @AstroVicGlover, and @Astro_Reid: https://nasa.gov/specials/artemis-ii/…	2023-04-04
856	Welcome to Twitter, @NASAScienceAA! Dr. Nicky Fox, our head of #NASAScience, will share updates about topics and missions ranging from our changing planet to our expanding universe. Follow along: http://science.nasa.gov	2023-04-04
857	There are no known asteroid threats to Earth for at least the next 100 years, but we will continue monitoring the skies	2023-04-04
858	Yes, yes, yes and yes. The NASA Planetary Defense Coordination Office detects, tracks and characterizes asteroids and comets, studies strategies and technologies to mitigate potential impacts, and helps coordinate US government planning for response to a threat should one arise.	2023-04-04
859	We’re developing new resources for finding and tracking asteroids.Live from @UNOOSA #IAAPDC2023, hear from Dr. Bhavya Lal, head of NASA technology, policy, and strategy on our commitment to planetary defense.Watch April 4 7:40am ET (1140 UTC) https://unoosa.org/oosa/en/ourwork/topics/neos/2023/IAAPDC/index.html…	2023-04-03
860	Yes. The next mission, #Artemis III, will land the first woman and the first person of color on the Moon.	2023-04-03
861	The #Artemis II crew consists of three @NASA_Astronauts and one @csa_asc astronaut, but you're right. This journey of exploration, and stepping stone to Mars, is for humanity. We go together.	2023-04-03
862	That's correct. #Artemis II will fly around the Moon as the first crewed test of the Orion capsule.	2023-04-03
863	Here they are. @SenBillNelson announces the #Artemis II crew, the next astronauts to fly around the Moon:@Astro_Christina@Astro_Jeremy@AstroVicGlover@Astro_ReidWe go together. http://nasa.gov/specials/artemis-ii/…	2023-04-03
864	...and rounding out our #Artemis II Moon crew: mission commander @Astro_Reid! Reid Wiseman lived & worked aboard the @Space_Station as a flight engineer in 2014. He also commanded the undersea research mission NEEMO21, and most recently served as Chief of the @NASA_Astronauts.	2023-04-03
865	Our #Artemis II pilot is @AstroVicGlover! Victor Glover is part of our 2013 class of @NASA_Astronauts and was the pilot for NASA’s @SpaceX Crew-1 mission. He’s logged 3,000 flight hours in more than 40 different aircraft, and will pilot @NASA_Orion around the Moon.	2023-04-03
866	Representing the @csa_asc on #Artemis II to the Moon is @Astro_Jeremy, from London, Ontario. Jeremy Hansen was a fighter pilot before joining CSA, and currently works with NASA on astronaut training and mission operations. This will be Hansen’s first mission in space.	2023-04-03
867	Meet the first member of our #Artemis II Moon crew: mission specialist @Astro_Christina! Christina Koch visited the @Space_Station in 2019, where she took part in the first all-woman spacewalk. She began her career as an electrical engineer at @NASAGoddard.	2023-04-03
868	We are simulcasting the #Artemis II crew announcement in several places. If you would like to chat, please visit the stream on YouTube (https://youtube.com/live/mua1Lysc_JQ?feature=share…)Facebook (http://fb.me/e/2BZNQrYBt)or Twitch (https://twitch.tv/nasa/schedule?segmentID=7f0cecd9-1aa3-49c0-98a5-2323f8a22bf6…).	2023-04-03
869	LIVE NOW: Who’ll fly around the Moon aboard the #Artemis II mission? You’re about to find out.These astronauts will take the next giant leap — paving the way for future lunar landings and human exploration of Mars. https://twitter.com/i/broadcasts/1BdxYyRaEbzxX…	2023-04-03
870	If you’re on @Facebook, you can hit “going” for our watch event to get notifications and updates:	2023-04-02
871	You can learn which astronauts will fly around the Moon while you chat on @Twitch:	2023-04-02
872	Set a reminder on @YouTube to find out which astronauts are a part of the @NASAArtemis II mission:	2023-04-02
873	One mission. Four astronauts. So many ways to watch the #Artemis II astronaut announcement. The thread below tells you all the places you can find this historic event. We make history on Monday, April 3, starting at 11am ET (1500 UTC).	2023-04-02
874	Need more space in your inbox? Subscribe to our weekly newsletter for the latest stories from across the universe.Sign up: http://nasa.gov/subscribe¡También en español! http://nasa.gov/suscribete	2023-04-01
875	A new @NASAEarth & @CenterForAstro mission preparing for launch will be the first to take hourly observations of air quality in North America. Data from #TEMPO will improve forecasts & reveal disparities in pollution exposure within cities and communities. https://go.nasa.gov/3K3Zhd4	2023-04-01
876	Blast from the past: Halloween editionWhen astronauts are not busy conducting science experiments or research on the @Space_Station, crew members like to spend quality time together, and on October 31 – some get in the Halloween spirit.Read more: https://go.nasa.gov/3FH3GB4	2023-10-31
877	Did you send your name around the Moon aboard @NASAArtemis? Now sign up to #SendYourName even farther – to Jupiter’s icy moon Europa. It’ll be etched onto a microchip that will travel aboard NASA’s @EuropaClipper spacecraft.Learn more: https://go.nasa.gov/3MiNVnJ	2023-10-30
878	Ready. Set. Spacewalk.Jasmin Moghbeli and Loral O’Hara will conduct a spacewalk Wednesday, Nov. 1, to complete maintenance activities outside the @Space_Station. Live coverage begins at 6:30 a.m. ET and the spacewalk will begin at approximately 8:05 a.m.:…	2023-10-29
879	What does the CHAPEA crew’s nutrition look like on “Mars”?Our third audio log checks in on the crew during their one-year mission, and we hear from a NASA expert on the nutrition science: http://go.nasa.gov/3s8538E	2023-10-27
880	Meanwhile in orbit...Expedition 70 has been keeping busy since the start of their mission on the @Space_Station just weeks ago. The seven-member crew is preparing for spacewalks, conducting DNA analysis, and recording data for the CIPHER investigation to improve our understanding of physiological and psychological changes in humans while in space.	2023-10-25
881	On this day 25 years ago, NASA launched the Deep Space 1 spacecraft, a testbed for ion propulsion and other advancing technologies. The mission paved the way for NASA missions like Dawn, Psyche, and even our future lunar exploration program @NASA_Gateway.Learn more about the mission: https://go.nasa.gov/3Q6zB2F	2023-10-24
882	NASA test pilot legends reunited.@AstroVicGlover reunited with his former flight test instructor and current test pilot for NASA’s X-59 aircraft, Nils Larson, during @NASA_Langley's Open House in Hampton, Virginia. More than two decades ago, Larson trained #ArtemisII Pilot Victor Glover at the U.S. Air Force Test Pilot School.	2023-10-23
883	As you #ObserveTheMoon tonight, remember: Soon, we’ll be back. The Moon inspires us to learn more about how humans can thrive on deep-space missions. #WeAreGoingDoes the Moon inspire you too? If so, let us know via http://moon.nasa.gov/observe-the-moon-night/…	2023-10-21
884	Technology is advancing humanity’s future in space! On this week’s #HWHAP, hear from NASA Innovative Advanced Concepts leaders about unique and interesting solutions to complex spaceflight challenges. https://go.nasa.gov/48ZbtHT	2023-10-20
885	What happens to the human body in space? A set of key measurements provides insights.Before, during & after spaceflight, crew supply biological samples, perform cognitive tests, & more. Trends in data help NASA plan trips to the Moon & Mars. Learn more: https://go.nasa.gov/3rWLPTv	2023-10-20
886	“One giant leap for mankind…”55 years ago in October 1968, the American human spaceflight program began taking significant steps toward landing the first man on the moon. Learn more about the months leading up to Apollo 11:	2023-10-19
887	Congratulations to Heidi Brewer for certifying as the 106th @NASAFltDirector in NASA history!She selected the team name Alliance Flight and leads her team with the quote: “Let us leverage our collective strengths, work together, and reach a little closer to those big goals every day, using resilience, tenacity, hope, and unity.”	2023-10-18
888	Hypersonic history 65 years ago, the X-15 underwent a series of experiments at hypersonic speeds. Knowledge gained during X-15 missions influenced Apollo astronauts like Neil Armstrong and the development of future programs such as the space shuttle.	2023-10-17
889	NASA’s @lunarloral is on her first space mission!She’s also among the first astronauts to work on CIPHER: an effort to learn how the entire human body adapts to spaceflight. CIPHER is key to NASA’s plans to safely send humans deep into space. Learn more: https://go.nasa.gov/3PYmVLg	2023-10-17
890	Johnson Space Center’s 2023 Open House was out of this world! Thousands of people got the chance to view the annular solar eclipse and experience the past, present, and future of NASA's missions.	2023-10-16
891	Podcast: humanoid robot edition! On this week’s #HWHAP, hear from Johnson’s deputy team lead of dexterous robots Evan Laske as he discusses the design and ambitions of NASA’s humanoid robot Valkyrie. https://go.nasa.gov/3M4xr2f	2023-10-13
892	Earlier this year, @csa_asc's Candarm2 and Special Purpose Dexterous Manipulator (Dextre) installed Nanorack's Gambit device which will record temperatures, vibrations, and radiation at six external spots on the @Space_Station.	2023-10-12
893	The countdown is coming to an end! Johnson’s Open House is this Saturday. Come join an exciting behind-the-scenes experience of the work being done at NASA, as well as an opportunity to view the annular solar eclipse! Glasses that will allow guests to view the eclipse safely will be provided. Learn more about Open House here: https://go.nasa.gov/3F4ZwTd	2023-10-12
894	Houston, we have results! The asteroid Bennu sample collected in space and brought to Earth by the #OSIRISREx spacecraft shows evidence of high-carbon content and water, which are building blocks of life as we know it. http://go.nasa.gov/46oONzb	2023-10-11
895	In four days, we will be revealing the sample from asteroid Bennu collected from the #OsirisRex mission. Tune in to our live broadcast starting at 11 am ET on Wednesday, Oct. 11.	2023-10-06
896	Want to catch up with the CHAPEA crew’s life on “Mars”? Our second audio log checks in on the crew during their one-year mission to hear how they have been adjusting along the way. http://go.nasa.gov/3PJhPlO	2023-10-06
897	Calling from 260 miles above Earth’s surface, NASA astronaut @lunarloral is inviting YOU to Johnson Space Center’s Open House on October 14! Learn more about Open House here: https://go.nasa.gov/3F4ZwTd	2023-10-05
898	What about lunar dust? The Lunar Development and Test Facility at Johnson will test spacesuits and hardware with conditions similar to those found on the Moon. Teams will experiment with regolith simulant and vacuum chambers to help develop dust mitigation and countermeasures.	2023-10-05
899	NASA astronaut Frank Rubio, back on Earth after breaking the record for the longest single spaceflight in history by an American, will participate in a news conference at 2 p.m. ET Friday, Oct. 13, here in Houston. More: http://go.nasa.gov/46fvIPS	2023-10-04
900	To help crews thrive on long missions deeper into space, NASA conducts research aboard the @Space_Station to pinpoint exactly how spaceflight affects the human body.Such work is just one key step to ensuring safety on long-duration missions:	2023-10-04
901	This is a final call for high school juniors in Texas interested in @NASASTEM. Texas High School Aerospace Scholars is hosting their final virtual info session on October 17, at 5 PM CT. Application deadline is October 19. Visit the link for more details: http://go.nasa.gov/3RKu0l6	2023-10-04
902	Today, the first CHAPEA crew reached 100 days inside the 1,700-square-foot habitat located @NASA_Johnson. To mark the occasion, the crew recorded and shared a short video that was subject to the Mars-realistic communication delay of up to 22-minutes one-way.	2023-10-03
903	Our cup runneth over!The OSIRIS-REX canister was opened on Monday, Sept. 25 at Johnson Space Center. The @Astromaterials curation team in Houston works as they found more material than expected in the outer canister, outside the collection head.Learn more: http://go.nasa.gov/3LE4Mko	2023-09-29
904	We are psyched about Psyche!On this week’s #HWHAP, hear from Psyche’s principal investigator Lindy Elkins-Tanton ahead of the mission to a metal-rich asteroid. http://go.nasa.gov/46rXurY	2023-09-29
905	He’s home!Frank Rubio of @NASA_Astronauts returned to Houston this morning, with his friends and family there to greet him. He landed back on Earth yesterday after spending 371 days in space.	2023-09-28
906	Correction: the number of orbits around the Earth for Rubio and his crewmates is 5,936.	2023-09-28
907	Mission Complete! After 371 days in space and 5,963 orbits around the world, NASA Astronaut Frank Rubio and his crewmates just landed back on Earth, touching down at 7:17 a.m. ET.	2023-09-27
908	In Mission Control Houston, flight controllers on console oversaw the undocking of the Soyuz MS-23 spacecraft from the @Space_Station under the direction of @NASAFltDirector Chris Dobbins.	2023-09-27
909	Undocking confirmed! Frank Rubio of @NASA_Astronauts and the rest of the Soyuz MS-23 crew are beginning their voyage back to Earth. Landing is scheduled for 7:17 a.m. ET.	2023-09-27
910	NASA Astronaut Frank Rubio returns to Earth tomorrow after 371 days in space. Watch live coverage on @NASA TV at 12 a.m. ET, landing targeted for 7:17 am. ET Sept. 27. http://NASA.gov/live	2023-09-26
911	Welcome to Houston, OSIRIS-REx!The asteroid sample arrived today in Texas where it will be curated and preserved by our team here at Johnson. The information collected could help scientists around the world investigate planetary formation, the origins of life, and how asteroids might impact Earth.	2023-09-25
912	OSIRIS-REx landing was solid as a rock!The first asteroid sample collected in space by @NASA landed in the Utah desert on Sunday, Sept. 24 at 10:52 AM ET. Arriving in Houston tomorrow, this mission could help scientists investigate the beginning stages of our solar system.	2023-09-24
913	So amazing!!	2023-09-24
914	Getting a job a NASA? Let's dive in! Our divers at the underwater Neutral Buoyancy Lab say if you want to help train @NASA_Astronauts for spacewalks, all you need is a dive certification. A deep dive on this cosmic career: https://youtube.com/watch?v=DH_X0LPbU4s…	2023-09-22
915	Next stop for OSIRIS-REx? Houston.Hear from experts at the Johnson Space Center who discuss what happens to the OSIRIS-REx samples after touchdown in the Utah desert on Sunday, Sept. 24. http://go.nasa.gov/46F2fPd	2023-09-22
916	365 days spent in orbit.Congratulations to NASA astronaut Frank Rubio for reaching one year on board the @Space_Station! On his first trip to space, Rubio has broken the record for the longest single spaceflight by an American astronaut in history. Next week, he will travel…	2023-09-21
917	NASA astronaut Frank Rubio will speak to media about his record-breaking mission aboard the @Space_Station at 12:15 p.m. EDT Tuesday, Sept. 19.Got a question for Frank? Submit yours using the hashtag #AskNASA	2023-09-18
918	Calling all Texas High School juniors! Texas High School Aerospace Scholars (HAS) is accepting applications for a learning experience to explore STEM fields through #Artemis-themed content! Deadline is October 19, 2023. Learn more and apply at http://go.nasa.gov/3PG4tIi	2023-09-18
919	Houston, we have a NEW podcast that’s entirely in Spanish! Kickstarting this #HHM23, every Tuesday, a new episode of the podcast will be live and you can learn about our Earth and cosmos all in Spanish. http://go.nasa.gov/3t1Kef3	2023-09-18
920	Selected in 2004 as a NASA astronaut, José Hernández made his debut in space during the STS-128 mission. He stopped by for a tour yesterday ahead of the screening for the film, “A Million Miles Away,” which tells the story of his journey from migrant farmer to space explorer. #HHM2023	2023-09-16
921	Tough and Competent. On this week’s #HWHAP, hear from chief flight director Emily Nelson who discusses her journey to NASA and what it takes to lead teams inside Mission Control Houston. http://go.nasa.gov/45QBpTX	2023-09-16
922	Today marks the start of #HispanicHeritageMonth!The Hispanic and Latino communities have made outstanding contributions to American society and at NASA. Running from September 15 to October 15, NASA is proud to commemorate Hispanic Heritage Month across the agency as we…	2023-09-15
923	Next stop? The @Space_Station. Loral O’Hara of @NASA_Astronauts and cosmonauts Oleg Kononenko and Nikolai Chub launched from Kazakhstan at 11:44am ET aboard the Soyuz MS-24 spacecraft. Live coverage of docking will begin at 2:00pm ET: https://nasa.gov/nasalive	2023-09-15
924	School of Space Thank you to Jack Black and Tenacious D for stopping by NASA's Johnson Space Center yesterday. They took the time to learn about the @Space_Station, and even our upcoming #Artemis missions to the Moon!	2023-09-14
925	The @Space_Station will soon be home to first-time flier, @lunarloral! Loral O’Hara of @NASA_Astronauts and two cosmonauts are set to launch Friday, Sept. 15 at 11:44 am ET aboard a Soyuz rocket. She will be a flight engineer and member of the Expedition 70 station crew.	2023-09-13
926	Congratulations to Frank Rubio of @NASA_Astronauts, who has broken the record for the longest single spaceflight by a U.S. astronaut. His long mission on @space_station is furthering our understanding of how spaceflight affects the human body.	2023-09-13
927	On March 30, 2022, NASA astronaut Mark Vande Hei completed a 355 day mission aboard the @Space_Station, then the longest single space flight by a U.S. astronaut. Now, Vande Hei passes the torch to NASA astronaut Frank Rubio who has reached 356 days in space and counting.	2023-09-12
928	During an Earth-to-Space call at 12:05 p.m. ET Wednesday, Sept. 13, NASA Administrator @SenBillNelson and Deputy Administrator @Astro_Pam will speak with agency astronaut Frank Rubio about his record-breaking mission aboard the @Space_Station. Learn more: http://go.nasa.gov/463T6PG	2023-09-11
929	Saturday, October 14th Johnson Space Center is hosting its first Open House since 2018. See you there? http://go.nasa.gov/3sKWC3b	2023-09-09
930	Congrats to Ronak Dave for certifying as @NASA’s 105th Flight Director yesterday!He selected the team name Momentum Flight, which has both material and metaphorical meaning: from physics of momentum navigation of the sea and stars to the power of the momentum in decisions that enable us toward our goals.	2023-09-08
931	NASA astronaut @LunarLoral is headed to the @Space_Station soon Hear from her ahead of launch on this week’s #HWHAP. http://go.nasa.gov/3sCnQZB	2023-09-08
932	The crew of NASA’s SpaceX #Crew6 mission will discuss their six-month science mission aboard the @Space_Station during a news conference at 2:15 p.m. EDT Tuesday, Sept. 12, here in Houston! Got questions for the crew? Use the hashtag #askNASA	2023-09-07
933	The CHAPEA mission 1 crew is nearly three months into their yearlong simulated Mars surface mission. They have been carrying out different types of mission activities, including simulated spacewalks and geology experiments. Take a look at what they’ve been up to!	2023-09-06
934	Home sweet gravity! Photos of the #Crew6 crew as they egressed the @SpaceX Dragon spacecraft after spending 186 days in space orbiting the Earth 2,976 times.	2023-09-04
935	The @SpaceX Dragon spacecraft carrying the #Crew6 astronauts has been hoisted onto the recovery ship. Next up: Egress!	2023-09-04
936	Splashdown confirmed! #Crew6 has returned to Earth after completing a nearly six-month science mission on the @Space_Station.	2023-09-04
937	The deorbit burn is complete and the #Crew6 astronauts are one step closer to home.	2023-09-04
938	Crew-6 is coming home! Join us for live coverage of the @SpaceX Dragon spacecraft deorbit burn, re-entry, and splashdown on @NASA TV. Splashdown is scheduled for no earlier than 12:17 a.m. http://NASA.gov/live	2023-09-04
939	The #Crew6 astronauts are headed home after 186 days in space.The @SpaceX Dragon spacecraft undocked from the @Space_Station at 7:05am ET today. Tune in tonight for our live splashdown coverage on NASA TV. http://nasa.gov/live	2023-09-03
940	Meanwhile in CHAPEA...Our first audio log checks in on the CHAPEA crew and how they have been adjusting to life on “Mars.” This is the first of a monthly series until the completion of their mission. http://go.nasa.gov/3qVWAox	2023-09-01
941	#Crew6 departure update	2023-09-01
942	#OTD 40 years ago, @NASA astronaut Guy Bluford launched on STS-8, making him the first African American to fly in space. Bluford was an Air Force fighter pilot, with a doctorate in aerospace engineering. He flew on three more shuttle missions, logging over 688 hours in space.	2023-08-30
943	That moment when you enter into the @Space_Station for the first time	2023-08-28
944	Welcome to the @Space_Station, #Crew7!	2023-08-27
945	Inside Mission Control this morning for #Crew7 docking where @NASAFltDirector Judd Frieling led teams of Expedition 69 flight controllers. Docking was confirmed at 9:16 am EDT on Sunday, Aug. 27.	2023-08-27
946	Docking confirmed!	2023-08-27
947	GO Crew-7! Our docking coverage for #Crew7 will begin tomorrow at 6:45 a.m. EDT Docking is slated for 8:39 a.m. EDT on Aug. 27. Tune in: http://NASA.gov/live	2023-08-26
948	And liftoff!#Crew7 launched from @NASAKennedy at 3:27 a.m. EDT and are currently on their way to the @Space_station. In Houston, @NASAFltDirector Chris Dobbins and teams of flight controllers monitored the launch from inside Mission Control.	2023-08-26
949	At @NASA, safety is our top priority.From ensuring a successful launch, to making sure the communal bikes meet standards, learn more about our safety culture today and how it has evolved over time on this week’s #HWHAP. http://go.nasa.gov/3qCyYFu	2023-08-25
950	One of @NASA's small business partners recently unveiled a new humanoid robot for Earth-based applications! Apptronik collaborated with NASA on the development of its robot which aims to improve the human experience through a wide range of service abilities. NASA is interested in potentially adapting terrestrial robots for use in space to serve as assistants for astronauts as they live and work o…	2023-08-23
951	For the Artemis generation... While you’re headed #BackToSchool, we’re headed back to the Moon to find ways for humans to live, work, & thrive on even longer missions to space. Catch our @NASASTEM children’s book to join us on our adventure: http://go.nasa.gov/3QSggUP	2023-08-22
952	Bye #Crew7! See you later #ICYMI: Crew-7 departed Houston after completing months of training with @NASA, @SpaceX, and international partners. They are currently at @NASA_Kennedy where their launch is targeted for Aug. 25 at 3:49am EDT.	2023-08-21
953	Today we mourn the passing of Karol “Bo” Bobko, a pioneering NASA astronaut and lifelong contributor to the progress of spaceflight and discovery. Godspeed, Bo. Your legacy is remembered as we continue to push boundaries.	2023-08-19
954	Four nations, united as one crew. Get to know the #Crew7 quartet before they launch to the @Space_Station on this week’s “Houston We Have a Podcast.” #HWHAP https://go.nasa.gov/3KLGNPH	2023-08-18
955	We are putting on our finest vest to celebrate the 90th birthday of legendary flight director, Gene Kranz Starting @NASA in 1960 with Project Mercury and continuing through the shuttle era, Kranz is best known for his leadership in Mission Control during the Apollo 13 mission. The determination and can-do spirit displayed by Kranz still inspires teams of @NASAFltDirector today.	2023-08-17
956	NASA astronaut @lunarloral will virtually discuss her upcoming mission to the @Space_station during live interviews ahead of launch.O’Hara will be available for limited interviews slated to begin at 9 am ET Wednesday, Aug. 23. More: http://go.nasa.gov/47DiVrE	2023-08-16
957	Headed #BackToSchool? The next generation of spaceflight researchers & engineers can use @NASASTEM resources to learn about a day in the life of an astronaut! From daily routines to nutrition & exercise, explore how crews stay safe & healthy in space. http://go.nasa.gov/3OTUr60	2023-08-15
958	Medical research! @NASA scientists design ways that keep astronauts safe and healthy as they adapt to life in space. Meanwhile, astronauts conduct research on the @Space_Station that helps doctors care for patients on Earth.	2023-08-14
959	After the #OSIRISREx asteroid sample lands on Sept. 24, it will head to Houston where it will be curated and preserved by our team here at Johnson! The sample could provide insights into how planets formed and life began. Learn more: http://go.nasa.gov/43PoK2y	2023-08-11
960	Imagine being a “crash test dummy” for @NASANASA’s Commander Moonikin Campos flew on the #Artemis I mission and most recently served as a “crash test dummy” at Wright-Patterson Air Force Base in Ohio, undergoing acceleration sled testing to simulate contingency landings for future Artemis missions to the Moon. More: http://go.nasa.gov/47kIltO	2023-08-07
961	Meet Macresia Alibaruho, one of NASA’s Human Research Program leaders!Her work helps NASA answer an important question: How does the human body adapt to time in space? Answering this question is key to safely sending humans back to the Moon.	2023-08-05
962	We are celebrating 300 episodes of Houston We Have a Podcast! Thank you to all of our incredible listeners for joining us on this journey. On this week’s episode, we are diving into the future of low Earth orbit. Tune in: http://go.nasa.gov/3Yo1CXc#HWHAP	2023-08-04
963	Exciting morning in Houston!Flight controllers commanded the Canadarm2 robotic arm and successfully installed @northropgrumman's #Cygnus space freighter to the @Space_Station's unity module at 8:28am ET. Cygnus is loaded with over 8,200 pounds of cargo and science experiments.	2023-08-04
964	A lot of space can feel isolating…When we go to the Moon & eventually Mars, humans will be farther from Earth than ever before. Monitoring changes in astronauts’ behavioral health is vital to ensure that future space farers thrive. Learn more: http://go.nasa.gov/3qjlq1l	2023-08-03
965	Last night, flight controllers in Houston monitored the launch of @northropgrumman's Cygnus spacecraft to the International @Space_Station. Cygnus will arrive at the station Friday, Aug. 4. Coverage will begin on NASA TV at 4:30 a.m. ET. Tune in: http://NASA.gov/live	2023-08-02
966	The first #Artemis II Underway Recovery Training Test is now complete!Teams from @NASA and @DeptOfDefense along with Open Water Leads (OWLs) from Johnson worked together to practice the recovery process for the #Artemis II crew from @NASA_Orion after it splashes down in the Pacific Ocean following its 10-day mission in space.	2023-08-01
967	Launch update	2023-08-01
968	Calling all content creators! A spacecraft is on a return flight back to Earth after getting a sample from an asteroid and we're inviting YOU to see what it delivers.Bring your interests and passions to our #NASASocial in Houston. Apply by Aug. 7: http://go.nasa.gov/47cbgA8	2023-08-01
969	NASA and @northropgrumman are targeting 8:31 p.m. EDT, Tuesday, Aug. 1, for the launch of the company’s 19th resupply mission to @Space_Station from @NASA_Wallops. Live coverage will begin at 8 p.m. on @NASA TV. More:	2023-07-31
970	Food plays a key nutritional & psychological role for astronauts in space! Our Space Food Systems Lab preps nutrient-rich food for crews. Some spaceflight fare can even be swapped with personal favorites to provide comfort away from home. Learn more: http://go.nasa.gov/43OfXgF	2023-07-29
971	NASA astronaut and geophysicist Drew Feustel a veteran of three space missions and nine spacewalks, who also held key leadership positions within the Astronaut Office at Johnson Space Center in Houston, is leaving the agency after 23 years."I am thankful for the opportunity to work among, and learn from, the exceptional and highly skilled professionals that enable human spaceflight. As a child I …	2023-07-28
972	65 years ago, the foundational charter creating @NASA was signed into law!President Eisenhower signed the National Aeronautics and Space Act of 1958 on July 29, and we'll be celebrating our anniversary on Oct. 1, the day we opened for business in 1958!	2023-07-28
973	A home away from home This week on #HWHAP, hear from new @NASA_Gateway leaders who give us an update on the lunar outpost for future @NASAArtemis missions to the Moon. http://go.nasa.gov/3KFTyLZ	2023-07-28
974	Even short trips to space can affect an astronaut’s vision…but why? In space, blood & other bodily fluids are no longer pulled downward by gravity. @NASA scientists are studying whether fluids linger in the head, causing eyes to change shape: http://go.nasa.gov/451GBDH	2023-07-26
975	LIVE NOW: Got questions for the crew? Use the hashtag #askNASA!	2023-07-25
976	NASA astronaut @lunarloral will also participate in the crew news conference. O’Hara will launch to the space station on Sept. 15 for a mission with Roscosmos cosmonauts Oleg Kononenko and Nikolai Chub.	2023-07-25
977	Set a reminder: A pair of news conferences today here at Johnson will highlight the agency’s @SpaceX #Crew7 mission to the @Space_Station in August. -12:30 pm ET: Mission Overview News Conference-2 pm ET: Crew News Conference Watch live: http://NASA.gov/live	2023-07-25
978	Summer is all about outdoor activities…but what about for astronauts in space? Keeping in motion is vital when exercising outside isn’t an option. Daily exercise using specially designed equipment, like this treadmill, helps astronauts counter bone & muscle loss.	2023-07-22
979	Last week, our #Artemis II crew participated in recovery training led by teams from @NASAGroundSys and @DeptofDefense in Houston. These recovery operations demonstrate future recovery of the crew from @NASA_Orion when they return from their journey around the Moon!	2023-07-21
980	This is pretty RAD! On this week’s #HWHAP get ready to learn the story of RADSAT-SK, the first satellite from Saskatchewan recently deployed from the space station. http://go.nasa.gov/3pWMTWj	2023-07-21
981	We are gearing up for the 300th episode recording of “Houston We Have a Podcast!”A special thanks to @spacecenterhou for hosting this event. We also want to thank everyone who has contributed over the years to help spark interest in human spaceflight and what we’re doing here @NASA . And we want to thank YOU for listening. Here's to 300!	2023-07-20
982	The first crew to live and work for a year in a @NASA-run ground-based, simulated Mars habitat won’t have the luxury of fresh food deliveries, but they will have the chance to grow some fresh produce. Learn more: http://go.nasa.gov/44Ez3Hu	2023-07-20
983	Rollin' Out! #ICYMI: Last month, NASA astronauts used Canadarm 2 to install an upgraded IROSA (International Space Station Roll-Out Solar Array) on the 1A power channel on the starboard truss of the @Space_Station.	2023-07-17
984	An astronaut needs roughly one gallon of water per day in space for drinking, food & hygiene. Systems on @space_station test how wastewater & cabin moisture can be made into drinkable water. Such tech may be crucial when missions fly deeper into space!	2023-07-15
985	**rolls out blueprint for Moon to Mars architecture.Hear from one of NASA’s deep space human exploration experts this week as we plan to expand our human presence into the solar system and beyond. #HWHAP http://go.nasa.gov/43oSXEL	2023-07-14
986	NASA is leading the future of spaceflight by equipping the next generation of aerospace innovators with modern engineering skills at a new Digital Engineering Design Center located here at Johnson Space Center!Digital engineering is an emerging field of study that is crucial to the efficient design of aerospace hardware. Instead of having to manufacture and assemble parts to test them, designs ca…	2023-07-13
987	Houston shines bright from the @Space_Station. From 250 miles above Earth, it’s vibrance is illuminating. #713day	2023-07-13
988	Actually it is rocket science On this week's #HWHAP, hear from rocket scientists who discuss a new revolutionary rocket engine design tested at @NASA_Marshall last year. http://go.nasa.gov/46B6VpV	2023-07-07
989	Reporters: Today is the last day to RSVP for the #OSIRIS-REx media day happening July 24 at our newly-built @Astromaterials curation labs that will house the Bennu asteroid sample. Register by 5 p.m. CDT July 7 to attend. Space is limited. More:	2023-07-07
990	Valkyrie has headed down under! Our humanoid robot is continuing testing and development in Australia with a commercial company to create data and lessons learned that @NASA teams will apply to current and future robotics and automation development for use in space. http://go.nasa.gov/43iRwaS	2023-07-06
991	The only thing hotter than the Texas heat Happy #FourthofJuly from Houston!	2023-07-04
992	As space flights became more frequent on the @Space_Station, more and more astronauts are spending their Fourth of July holidays in orbit. The celebrations have evolved over time, with each honoring the holiday in a unique way. Learn more: http://go.nasa.gov/44lEMS0	2023-07-03
993	A simulated year on Mars has begun Listen to this week’s #HWHAP episode to hear from the deputy project manager for @NASA's CHAPEA project as well as the volunteer crew of four who joined us a few days prior to entering the habitat on June 25. http://go.nasa.gov/46rSbtt	2023-06-30
994	NASA Astronaut Mike Hopkins has retired after a career of 14 years that included 334 days in space and five spacewalks. Most recently he served as commander of NASA’s SpaceX Crew-1 mission to the @Space_station in 2020.“For over 60 years, NASA has been changing the world, demonstrating that nothing is impossible when people and nations work together. For myself and my family, it has been a privil…	2023-06-30
995	Today is National #AsteroidDay And the OSIRIS-REx sample will soon have a new home in Houston! Returning to Earth on Sept. 24, scientists are putting the finishing touches on our new curation facility in preparation for NASA’s first asteroid sample delivery.	2023-06-30
996	Helping space exploration without leaving bed? We do that!Lying with the head angled down can change the shape of a person’s eyes—an effect akin to what crew experience in @Space_Station’s low-gravity. So we study people on strict bed rest for added insight into life in space!	2023-06-27
997	From one team to another, we would like to thank the @HoustonTexans for touching down at Johnson Space Center last week.	2023-06-26
998	CHAPEA's 4 person crew just entered their home for the next year. They're simulating a Mars mission to help assess health and performance in relation to Mars resource limitations in isolation and confinement. The door is officially closed and the mission has begun. Go Crew 1!	2023-06-25
999	LIVE NOW: Four volunteer crew members are about to enter into our Mars simulated habitat for 378 days to support human health and performance research. https://youtu.be/WEa88ZZWAEQ	2023-06-25
1000	In less than 24 hours, four volunteer crew members will begin a 378-day stay inside a 1,700-square-foot habitat @NASA_Johnson to simulate a Mars surface mission. Watch live as the first CHAPEA crew begins their journey tomorrow at 6:30 p.m. CDT https://youtu.be/WEa88ZZWAEQ	2023-06-25
1001	What do lasers and photography have in common? On this week’s #HWHAP, a project lead walks us through a new laser communication system that will be tested on the #Artemis II mission to the Moon to drastically increase deep space data rates. http://go.nasa.gov/42UPk9o	2023-06-23
1002	#OTD 50 years ago, Skylab 2 astronauts Pete Conrad, Joe Kerwin, and Paul Weitz successfully splashed down in the Pacific Ocean after a record-breaking 28 day mission. http://go.nasa.gov/3JtqLJX	2023-06-22
1003	To learn more about life in space, we simulate spaceflight environments on Earth! This allows us to dive deeper into techniques that could be used to ensure success on missions to the Moon, Mars & beyond. Learn more about how space simulations help NASA: http://go.nasa.gov/3r15PDp	2023-06-21
1004	I think we win this one. Happy #NationalSelfieDay	2023-06-21
1005	Crew members are chosen through a selection process open to U.S. citizens and permanent residents. The process follows standard NASA criteria for Astronaut Candidate applicants, even though the selected participants are not astronauts. Applications for the second CHAPEA mission will open no earlier than the fall of 2023. http://nasa.gov/chapea/participate	2023-06-20
1006	The OSIRIS-REx asteroid sample will soon have a new home in Houston!Returning to Earth on Sept. 24, scientists here at Johnson are putting the finishing touches on a new curation facility in preparation for NASA’s first asteroid sample delivery.	2023-06-20
1007	Four volunteers are about to embark on an out-of-this-world experience without leaving Earth! Watch live on June 25 at 6:30 p.m. CDT as the very first CHAPEA crew enters our simulated Mars habitat to begin their yearlong journey to support human health and performance research. https://youtu.be/WEa88ZZWAEQ	2023-06-20
1008	"#Juneteenth is a time to recognize the accomplishments of those who fought for civil rights and social justice. It is a time to come together to remain relentless in our nation's pursuit of both equality and equity." - NASA Astronaut @AstroVicGlover	2023-06-19
1009	#OTD 40 years ago, Sally Ride became the first U.S. woman to fly to space. Her legacy sparked a fire that continues to ignite, paving the way for future space explorers. Read more about her first flight on STS-7: http://go.nasa.gov/4444H05	2023-06-18
1010	Water dispenser of the futureOn #HWHAP, hear from experts at Johnson Space Center that discuss the new potable water dispenser that will soon be tested on the @Space_station for future @NASAArtemis missions into deep space. http://go.nasa.gov/3N49Mi0	2023-06-16
1011	A diver in the Neutral Buoyancy Laboratory (NBL) tested each of the tools against sand and rocks, for ease of use and overall functionality.	2023-06-10
1012	Under the sea This week at Johnson, university students from across the country participated in the 2023 Micro-G NExT Challenge. The students were challenged with a variety of tasks including tool design for future @NASAArtemis missions to the Moon.	2023-06-10
1013	Luckily, astronaut food has improved in space thanks to our Space Food Systems Laboratory here at Johnson	2023-06-09
1014	Views of the roll-out solar array being deployed on the @Space_station. The new solar arrays are 60 feet long by 20 feet wide and will each generate 20 kilowatts of power	2023-06-09
1015	No sweatpants today. We're dressing up for genes in space On this week’s #HWHAP hear about the Genes in Space program which allows students the opportunity to design an experiment for the @space_station. http://go.nasa.gov/42weGKs	2023-06-09
1016	Spacewalk happening now! Watch live on Twitter or NASA TV: http://nasa.gov/live	2023-06-09
1017	#ICYMI: Our scientists successfully extracted oxygen from simulated lunar soil! This was the first time that this extraction has been done in a vacuum environment, paving the way for astronauts to one day use resources to “live off the land” in a lunar environment.	2023-06-08
1018	This #WorldOceansDay, we thank the explorers who came before us, who ventured on uncharted seas to the shores of new lands. WE are your legacy. Ad astra!	2023-06-08
1019	The solar array wing repair spacewalk endures as one of the lasting legacies of the Skylab program, demonstrating that a skilled team and well-trained astronauts can overcome even the most challenging circumstances, restoring functionality to a damaged spacecraft!	2023-06-07
1020	With humans in space comes real-time human research. Our Human Research Program pursues the best methods and technologies to support safe, productive human space travel. Learn more: https://nasa.gov/hrp	2023-06-06
1021	Food for thought: A diet rich in fruits, veggies, & fish may help astronauts better adapt to spaceflight. A study on @Space_Station compares standard spaceflight fare to a menu packed with nutrients to assess effects on immunity, gut microbiome & more.	2023-06-03
1022	How can microgravity conditions help more patients here on Earth?On this week’s episode, we discuss a neuroscience experiment launching to the space station soon that might give us those answers. Listen in: http://go.nasa.gov/3N9TYeU	2023-06-02
1023	"We always have some level of self-doubt, but if the end goal of what you’re trying to achieve is going to benefit you in the long run, you have to trust your gut and go with it." – Nilufar Ramji, Public Affairs Officer. #AANHPIHeritageMonth http://go.nasa.gov/42ah09S	2023-05-31
1024	Two @NASA_Astronauts aboard the @Space_Station will conduct a pair of spacewalks Friday, June 9, and Thursday, June 15, to install new solar arrays.@NASA will discuss the upcoming spacewalks during a news conference at 12 p.m. EDT Thursday, June 1.	2023-05-30
1025	Undocking confirmed at 10:05am CT for the @SpaceX Dragon Freedom spacecraft. The Axiom Mission 2 crew is headed home	2023-05-30
1026	How do we decode how human bodies react to long space journeys? Through CIPHER! @NASA astronaut volunteers will soon start a set of 14 studies to learn how the entire body—heart, brain, muscles, bones, eyes, + more—adapts to time spent in space. More: http://go.nasa.gov/44rShQL	2023-05-27
1027	We need a new lunar rover for the @NASAArtemis missions!@NASA announced it is seeking industry proposals for a next-generation Lunar Terrain Vehicle that will allow @NASA_Astronauts to traverse the lunar surface for scientific discovery and exploration.	2023-05-26
1028	What happens to your body in space?On this week’s episode, we take a look at CIPHER: the first study integrating multiple investigations to assess how extended stays in space can change the human body as a whole. http://go.nasa.gov/423RDGR	2023-05-26
1029	50 years ago today, the first crew launched to the first U.S. space station: Skylab.Skylab proved that humans could live & work in low gravity while staying healthy. Its legacy spurs us to innovate ways that keep crew safe & mission-ready on trips to the Moon, Mars, & beyond!	2023-05-25
1030	Docking confirmed! Up next: Hatch opening Crew welcome ceremonyWatch live coverage on @nasa TV!	2023-05-22
1031	Team work makes the dream work!Flight control teams at Johnson, @Axiom_Space, and @SpaceX will be working side by side monitoring the #Ax2 crew during integrated operations as they near the @Space_Station. Docking coverage is set for May 22, 7:30am ET.	2023-05-21
1032	LIVE NOW	2023-05-21
1033	We love Lucy.On this week’s episode, the Principal Investigator for @NASA’s Lucy mission discusses the spacecraft’s twelve-year journey to eight different asteroids to better understand the formation of our solar system. https://go.nasa.gov/3Olu6hi	2023-05-19
1034	.@NASA, @Axiom_Space, and @SpaceX will provide coverage of the upcoming prelaunch and launch activities for Axiom Mission 2.Liftoff is scheduled for 5:37 p.m. EDT Sunday, May 21, from Launch Complex 39A at @NASAKennedy in Florida. More info here:	2023-05-18
1035	Spinning at 3x the force of gravity? Sign us up! @NASA is using the US Navy’s Kraken, a huge machine that vigorously spins occupants, to study the dizziness that astronauts may feel in space. This study aims to build strategies that ease motion sickness. http://go.nasa.gov/3MgzQX0	2023-05-18
1036	Today we mourn the passing of Samuel Durrance, an astronomer who flew aboard two @NASA Space Shuttle missions as a payload specialist and operated a collection of four telescopes as part of the Astro-1 and Astro-2 Spacelabs. Godspeed, Samuel.	2023-05-05
1037	It’s National Astronaut Day!For the past 62 years, U.S. astronauts have worked tirelessly to push the boundaries of space exploration. With each new mission, they help us learn more & more about how humans adapt to life in space. We truly are a space-faring species!	2023-05-05
1038	What’s growing out there in space?Learn how an upcoming spacewalk on the @Space_Station could help us better understand likely contaminants for exploring the Moon and beyond. http://go.nasa.gov/42qxds7	2023-05-05
1039	#MayThe4thBeWithYou! What happens when the Force (of gravity) is NOT with you, always? Here at @NASA, it's our job to find out. Low gravity can have a big impact on muscles, bones and joints. Learn more: http://go.nasa.gov/3wjMWsG	2023-05-04
1040	Four crew members aboard the @Space_Station will relocate their @SpaceX Dragon spacecraft’s docking port Saturday, May 6, to make way for the arrival of an upcoming cargo spacecraft.NASA will provide live coverage of the move beginning at 7 a.m. EDT.	2023-05-03
1041	Houston, we have a Chief Flight Director. @NASA has named Emily Nelson its chief flight director, leading the group that directs human spaceflight missions from the Mission Control Center here at Johnson. More:	2023-05-02
1042	Space explorers meet space explorers https://nasa.gov/specials/artemis-ii/…	2023-05-01
1043	Just Houston things Over the weekend, Victor Glover delivered the game ball to Houston Roughnecks player Emmanuel Ellerbee for the XFL South Division Championship game.	2023-05-01
1044	NACA NASA NowNASA’s former chief historian discusses his new e-book that shares some of the most significant moments and programs of the agency’s history. https://go.nasa.gov/3Hn0xaC	2023-04-28
1045	It’s spacewalk time!	2023-04-28
1046	Life can be stressful, whether on Earth or in space. So this #StressAwarenessMonth, our astronauts recommend: Take time for yourself. “It’s important to recharge your batteries,” Says @Astro_Christina. Carve out that time to just be—you’ve earned it!	2023-04-27
1047	It's spacewalk season! On April 28th, catch veteran astronaut Steve Bowen and first-time spacewalker @Astro_Alneyadi as they prepare the@Space_Station for solar power upgrades.Live coverage begins at 7:45am ET on @NASA TV.	2023-04-27
1048	O what an exciting time! Scientists here at Johnson have successfully extracted oxygen from simulated lunar soil! This first will help pave the way for astronauts to one day extract and use resources in a lunar environment. Read more:	2023-04-26
1049	During a recent test, scientists here at NASA’s Johnson Space Center successfully extracted oxygen from simulated lunar soil! More info	2023-04-25
1050	Get to know your Artemis II Commander.@astro_reid shares mission updates for the #Artemis II mission and what returning to the Moon means for him personally. Full interview here:	2023-04-24
1051	TODAY: NASA’s Johnson Space Center is hosting a news conference to preview the April 28 spacewalk. The news conference begins at 2 p.m. ET on @NASA TV. Have a question about the spacewalk? Submit yours using #askNASA.	2023-04-24
1052	We Earth	2023-04-22
1053	“In the middle of the night, in my dreams...” Happy #EarthDay2023 The glittering city lights of Europe were captured last year by Expedition 67 Flight Engineer @AstroSamantha while traveling aboard the @Space_Station.	2023-04-22
1054	OSIRIS-REx is on its way back to Earth! Hear from experts on all the preparations and excitement ahead of the September landing on this week’s “Houston We Have a Podcast.” http://go.nasa.gov/41HMhRy	2023-04-21
1055	A next-generation spacesuit by @CollinsAero will advance @NASA’s spacewalking capabilities in low Earth orbit and at the @Space_Station. Read more:	2023-04-20
1056	Carrying more than 8,200 pounds of supplies, scientific investigations, commercial products, hardware, and other cargo, Northrop Grumman’s uncrewed Cygnus spacecraft is scheduled to depart the @Space_Station this Friday, April 21:	2023-04-19
1057	.@NASA astronaut Steve Bowen and United Arab Emirates astronaut @Astro_Alneyadi’s upcoming Friday, April 28 spacewalk will be discussed at a news conference at 2pm ET on Monday, April 24 here at Johnson.	2023-04-18
1058	...Ready for it?NASA has selected four participants to embark on the agency’s first one-year analog mission in a habitat @NASA_Johnson to simulate living on Mars. Meet the crew: http://bit.ly/40jHWTA	2023-04-17
1059	It’s #StressAwarenessMonth! #Didyouknow? Crews on a 45-day simulated mission to Mars help NASA study how humans adapt to the stresses of spaceflight. Watch as crew answer students’ questions about privacy, living in a tiny space, missing family & more:	2023-04-17
1060	New album cover, @rauwalejandro?We are glad we got to teach your team more about @Space_Station operations and our upcoming #Artemis missions to the Moon. Thank you for stopping by!	2023-04-14
1061	Imagine creating hardware for the @Space_Station as a high school student. Learn more about the student-built camera mount that recently made its way to space on this week’s episode. http://bit.ly/3ofwdby	2023-04-14
1062	Welcome Cerberus Flight! Elias Myrmo was certified as @NASA’s 103rd Flight Director this week, and is now working shifts to lead @space_station operations! He chose Cerberus as his team name as a representation of his dedication to be a guardian for our missions and values.	2023-04-13
1063	One year. Four crew members. 1,700 square feet.This summer, four volunteers will begin a yearlong Mars mission in this ground-based habitat, helping @NASA prepare for human exploration of Mars for the benefit of humanity.	2023-04-13
1064	Happy #InternationalDayofHumanSpaceflight! #Artemis is just the beginning—someday, humans will set foot on Mars.Learn more about NASA’s 3-step approach to keeping humans safe on future deep space journeys https://go.nasa.gov/43vA5p4	2023-04-12
1065	From growing plants without soil to testing concrete made from lunar dust, Astronaut @astro_watkins did incredible science during her 170 days on the @Space_Station!Hear from @astro_watkins in this special season finale of NASA’s Curious Universe podcast http://bit.ly/41jeRsn	2023-04-11
1066	Congrats again, @NASAArtemis crew! Your upcoming mission will help us grasp how human bodies & minds adapt to trips into deep space.NASA studies how to best protect crew from launch through landing. Learn more about how space travel affects human health: https://nasa.gov/hrp/bodyinspace	2023-04-08
1067	Wiseman. Glover. Koch. Hansen. The names of the next four people going to the Moon.Hear directly from the #Artemis II crew on this week’s, “Houston We Have a Podcast.” http://go.nasa.gov/3KEqVz2	2023-04-07
1068	This #WorldHealthDay, consider a small twist: off-world health. NASA is taking a fresh approach to understanding how spaceflight affects the human body. Through a new set of interwoven studies, we aim to prepare humans for deep space travel. Learn more https://bit.ly/3jjShQc	2023-04-07
1069	What an egg-citing time in human spaceflight! Hear from @NASA Astronaut Woody Hoburg ahead of the Easter Egg Roll at the @WhiteHouse.	2023-04-06
1070	Congratulations! We can’t wait	2023-04-04
1071	Correction: the correct spelling of Jeremy's last name is Hansen.	2023-04-03
1072	They're going to the Moon! Introducing the #Artemis II astronauts:Reid Wiseman (@astro_reid), CommanderVictor Glover (@AstroVicGlover), PilotChristina Koch (@Astro_Christina), Mission specialistJeremy Hanson (@Astro_Jeremy), Mission specialisthttp://nasa.gov/artemis-ii	2023-04-03
1073	LIVE NOW: The announcement of the #Artemis II astronauts! https://twitter.com/i/broadcasts/1yoJMZMznedxQ…	2023-04-03
1074	ONE DAY until we announce the names of the #Artemis Crew II.	2023-04-02
1075	TWO MORE DAYS! The soon-to-be-revealed Artemis II astronauts will push the boundaries of human space exploration, providing valuable data that NASA will use to keep crew safe & healthy on even deeper space missions. Learn more http://bit.ly/40oIPex	2023-04-01
1076	Better together: The @NASA_Orion spacecrafts crew and service modules for the #Artemis II mission are now integrated! Testing continue to prepare the spacecraft to fly @NASA_Astronauts around the Moon. Learn more: https://go.nasa.gov/3QcfqQM	2023-10-24
1077	Here is your Artemis Moon Minute! @NASA continues to prepare for the launch of #Artemis II which will send a crew of four @NASA_Astronauts in an orbit around the Moon! Check out how teams are preparing to return humanity to the Moon.	2023-10-13
1078	Let’s mosh! A @SpaceX Falcon Heavy has launched the #MissiontoPsyche spacecraft from Launch Complex 39A. The spacecraft has begun its journey to Psyche, the metal-rich asteroid located between Mars and Jupiter.	2023-10-13
1079	Launch coverage live from NASA Kennedy’s Launch Complex 39A! Join us as we launch the #MissiontoPsyche. Have a question about the mission? Use #AskNASA!	2023-10-13
1080	LIVE NOW: Teams with @NASA and @SpaceX have begun the polls for tanking in preparation for the launch of the Psyche spacecraft aboard a SpaceX Falcon Heavy. Our full launch broadcast will begin at 9:30am ET with a 10:19am ET liftoff.	2023-10-13
1081	A @SpaceX Falcon Heavy rocket stands vertical at Launch Complex 39A for the upcoming #MissionToPsyche.Launch is targeted for Thurs., Oct.12 at 10:16 am EDT. Tune in for the Prelaunch News Conference today at 1 pm EDT on @NASA TV.	2023-10-11
1082	We celebrate space every day! #WSW2023	2023-10-10
1083	Join the #MissionToPsyche spacecraft launching from Launch Complex 39A to a metal rich asteroid named Psyche! Launch is targeted for Thursday, Oct. 12 at 10:16am EDT.Learn all the ways you can get involved in the days leading up to launch. https://go.nasa.gov/3PBAFeE	2023-10-05
1084	Launch Complex 39BThe Artemis II crew heads onto the mobile launcher and proceeds to the crew access arm which will be used to board Orion on launch day. While the @NASA_SLS rocket and @NASA_Orion spacecraft are not at the pad today, the test helps prepare the team for all the operations needed for launch. http://bit.ly/3rnsA5i	2023-09-20
1085	We think we know who	2023-09-20
1086	Today’s test will demonstrate the procedures that the Artemis II crew will undergo on launch day from suit-up to arrival at the white room on the crew access arm. Follow along as we prepare for humanity’s return to the Moon!	2023-09-20
1087	At @NASA Kennedy, we celebrate the diverse voices and rich culture that are embodied in our Hispanic and Latino workforce.Happy #HHM23 from the nation’s premier spaceport! Todos Somos, Somos Uno – We are all, we are one!	2023-09-15
1088	We’re better together!When @NASA’s VIPER lands on the moon in late 2024, it’ll use various instruments like our Mass Spectrometer Observing Lunar Operations (MSOLO) to help us better understand the presence of water and other resources on the lunar surface. http://go.nasa.gov/45JSMpB	2023-09-11
1089	LOOK UP : The @NASA @SpaceX #Crew6 are headed back to Earth after a long duration stay aboard @Space_Station. The Dragon capsule should be viewable from Central Florida shortly after midnight on Sept.4. Tune in for live coverage: https://twitter.com/i/broadcasts/1vOxwMdzkoDGB…	2023-09-04
1090	From now until Oct. 25, children are encouraged to submit space-related artwork for an opportunity to be featured in the @Commercial_Crew 2024 calendar!You can find the competition's themes, rules, deadlines, and the artwork form here: https://go.nasa.gov/3L5ONLO	2023-09-01
1091	From suit-up to launch, take a look back on #Crew7's journey to orbit.Tune in for the post-launch news conference on @NASA TV at 5am ET.	2023-08-26
1092	LIFTOFF! @NASA’s @SpaceX #Crew7 crew launched from Launch Complex 39A at 3:27am ET and are on their way to the @Space_Station for their long duration stay aboard the orbiting laboratory.	2023-08-26
1093	This is your #Artemis Moon Minute!The Artemis II astronauts got their first look of the @NASA_Orion spacecraft that they will fly around the Moon. Training continues for the crew at @NASA_Johnson’s Neutral Buoyancy Laboratory to prepare for splashdown. Back at Kennedy, the crew transport vehicles have arrived for @NASAGroundSys teams to begin training to drive the astronauts on their final earth-…	2023-08-26
1094	LIVE NOW: Live launch coverage of @NASA’s @SpaceX #Crew7 mission to @Space_Station launching from Launch Complex 39A!Use #AskNASA to have your question answered live! https://twitter.com/i/broadcasts/1kvJpmyjljXxE…	2023-08-26
1095	Weather officials with @SpaceForceDoD predict a 95% chance of favorable weather conditions at Launch Complex 39A for the liftoff of the @SpaceX Falcon 9 rocket and Dragon spacecraft carrying #Crew7 to the @Space_Station. Launch is targeted for 3:27am ET, Aug.26!	2023-08-25
1096	Meet Amy Eichenbaum, Kennedy's very own Ice Mining Engineer!Amy and her team are working on technology that could help future @NASA_Astronauts access and make use of water on the Moon. Once it lands on the lunar surface, our PRIME-1 investigation will robotically sample and analyze for water, ice, and other volatiles from below the surface.	2023-08-11
1097	The Artemis II crew consists of @NASA_Astronauts @astro_reid, @AstroVicGlover, and @Astro_Christina , and @csa_asc astronaut @Astro_Jeremy.The approximately 10-day flight test will launch on the powerful @NASA_SLS rocket, prove the Orion spacecraft’s life-support systems, and validate the capabilities and techniques needed for humans to live and work in deep space.	2023-08-08
1098	The #Artemis II crew got a first look at the @NASA_Orion spacecraft that is slated to fly them around the Moon in late 2024.	2023-08-08
1099	First look : @NASA’s Artemis II crew visited Kennedy today to get their first look at the @NASA_Orion spacecraft that will fly them around the Moon!	2023-08-08
1100	Scenes from sea!The Underway Recovery Test 10 that @NASA conducted in partnership with the @DeptofDefense was a success! Learn how the Artemis II crew will be recovered from the @NASA_Orion spacecraft during splash down in the Pacific Ocean!More: http://go.nasa.gov/3QnGm1U	2023-08-02
1101	Spotted: lemon sharks from up above @NASAKennedy property living their best lives! #DYK that sharks play a key role in the ecosystem? We are celebrating #sharkweek by creating a culture of conservation for these sea dogs! Read more: https://go.nasa.gov/47at6U1	2023-07-29
1102	Media are invited to see the new test version of the @NASA_Orion spacecraft and the hardware teams will use to recover the capsule and astronauts upon their return from space during the #Artemis II mission. The event will take place on Aug. 2, at Naval Base San Diego.Apply for media credentials: https://go.nasa.gov/3Yf5IRa	2023-07-28
1103	Happy #NationalInternDay! We are intern-ally grateful for all our interns work to support the @NASA mission and for their part in launching humanity’s future! Think you have what it takes to join the #NASAInterns? Apply to find your place in space by Aug. 31: https://intern.NASA.gov	2023-07-27
1104	#Crew7 will launch to the @Space_Station on a @SpaceX Falcon 9 rocket and Dragon capsule from Kennedy's Launch Complex 39A!	2023-07-26
1105	Last week, the @NASAArtemis launch team conducted its first simulation for Artemis II inside the Launch Control Center.The ‘sims’ help the launch team members stay fresh, update the software they use, and identify if adjustments in the countdown are necessary.Learn more: https://go.nasa.gov/3Y6Gg0n	2023-07-24
1106	#Landsat 1 launched from @SLDelta30 #OTD in 1972. @NASA_LSP based at Kennedy has managed the launches of Landsat 7, Landsat 8, and Landsat 9!	2023-07-23
1107	Happy launchi-versary!Thank you @NASA_Landsat for snapping flicks of Earth and being an extra set of eyes - giving us the baseline to detect future change that will influence climate policy!	2023-07-23
1108	The #Artemis II crew visited Naval Base San Diego ahead of the first Artemis II recovery test in the Pacific Ocean, Underway Recovery Test-10. The crew met with recovery team members from @NASAGroundSys Program and the @DeptofDefense to learn more about the recovery process for their mission. Learn more: https://go.nasa.gov/3q07Wr8	2023-07-21
1109	#MissionToPsyche will begin it's 2.5-billion-mile (4 billion km) journey to the metal-rich asteroid 16 Psyche from @NASA's Kennedy Space Center! Learn more about this important fact-finding mission:	2023-07-19
1110	As @NASA plans its next #Artemis missions to the Moon, today’s students in STEM recently showed they have what it takes during the 14th First Nations Launch High-Power Rocket Competition.The First Nation’s Launch Competition provides students who attend tribal colleges and universities, Native American-Serving Nontribal Institutions, or who are members of collegiate chapters of the American India…	2023-07-18
1111	Looking good	2023-07-18
1112	Get in astronauts, we are going to the Moon! The crew transport vehicles (CTV) that will take Artemis crews on the final Earth-bound leg of their journey to the Moon have now completed their inaugural trip to Launch Complex 39B.Check out more CTV teaser images on @NASAGroundSys !	2023-07-11
1113	A @SpaceX Falcon 9 rocket stands vertical at SLC-40 for today’s targeted launch of the @esa Euclid mission. With contributions from @NASA, the Euclid satellite was developed by @esa to study the cosmos! Launch is targeted for 11:12am ET. Watch live coverage on NASATV beginning at 10:30am ET. http://nasa.gov/live	2023-07-01
1114	Heading home: Important scientific research samples and hardware are headed back to Kennedy Space Center as a @SpaceX Dragon cargo resupply spacecraft departs the @Space_Station. Join us for live coverage on Thursday, June 29 beginning at 11:45am ET.	2023-06-27
1115	Today we celebrate #WomenInEngineering day with our Kennedy workforce! NASA employs engineers across various fields to make our mission of launching humanity’s future possible. Interested in STEM? Take the leap, you might just land amongst the stars.	2023-06-23
1116	Hey Matt! That was an accidental click on our part, all fixed	2023-06-21
1117	Work by @NASAGroundSys continues to prepare Launch Complex 39B to launch the @NASA_SLS rocket and @NASA_Orion spacecraft for #Artemis II. Upgrades continue on the mobile launcher 1.Work has begun to add a emergency egress life safety system.Upgrades have begun on the flame trench and additional liquid hydrogen sphere. https://go.nasa.gov/3NEZ6Iq	2023-06-21
1118	40 years ago, Sally Ride launched to space from Kennedy Space Center and became the first American woman in space.It’s not rocket science - representation and inclusion matter. Sally’s one of many @NASA trailblazers who paved the way to make space for everybody. #ShineLikeSally	2023-06-18
1119	Go little rock(et) star! We you, Amy!	2023-06-16
1120	We are inviting members of the media to join our subject matter experts inside the Operations and Checkout Building to view NASA’s Orion spacecraft for upcoming #Artemis missions. Media must apply by 5pm ET Sunday, June 25.Learn more: https://go.nasa.gov/42Lm58M	2023-06-16
1121	Following a ribbon cutting ceremony held by @MyFDOT on June 9, the eastbound span of the Indian River Bridge is now open! The project was completed 125 days ahead of schedule and serves as the worlds entry point to space for employees, visitors, and space hardware!	2023-06-12
1122	The European Service Module for the #Artemis II mission was moved into the FAST (final assembly and system testing) cell inside the high bay of our Operations and Checkout Building. The ESM will complete final checkouts before it is stacked with the @NASA_Orion crew module.	2023-06-06
1123	Docking confirmed: At 5:54am ET, the @SpaceX Dragon spacecraft docked to the @Space_Station delivering food, @ISS_Research, and a new set of unrolling solar arrays to the International Space Station as a part of the #CRS28 mission.	2023-06-06
1124	Live now: Coverage of @SpaceX’s Dragon spacecraft on the way to the @Space_Station following the launch of #CRS28! Docking is scheduled for approximately 5:50am ET. http://nasa.gov/live	2023-06-06
1125	Did you catch our latest @NASAArtemis Moon Minute in the #CRS28 launch broadcast?The core stage of the @NASA_SLS rocket is now fully integrated and the solar arrays for the @NASA_Orion spacecraft are being tested in preparation for the #Artemis II mission!	2023-06-05
1126	LIFTOFF!@SpaceX’s 28th commercial resupply mission is on its way to the @Space_Station with more than 7,000 pounds of cargo.Tune in for docking coverage Tuesday, June 6 starting at 4:15am ET with docking scheduled for 5:50 am ET on http://nasa.gov/live.	2023-06-05
1127	More than 7,000 pounds of cargo will soon head to @Space_Station on @SpaceX's Dragon spacecraft.Watch our live countdown coverage! Launch is set for 11:47 a.m. ET from NASA's Kennedy Space Center.https://twitter.com/i/broadcasts/1PlJQpmeNDqGE…	2023-06-05
1128	Join us for live commentary of @NASA and @SpaceX’s 28th commercial resupply mission beginning at 11:25am ET. The @SpaceForceDoD predicts a 70% chance of favorable weather conditions for the 11:47am ET liftoff.	2023-06-05
1129	What's next for the #Artemis II astronauts? The crew of four are getting ready to begin roughly 18 months of training in June to prepare them for their 10-day mission around the Moon. Learn more: https://go.nasa.gov/3M9HBOx	2023-05-15
1130	All about that bass The European Service Module for @NASA’s #Artemis II mission was surrounded with speakers and attached microphones, accelerometers, and more to measure the effects of different acoustic levels. Learn more: https://go.nasa.gov/3LXGf9u	2023-05-12
1131	In memory of @NASA_Astronauts Sam Durrance, a wreath has been placed at the Forever Remembered exhibit at the @ExploreSpaceKSC. Sam Durrance was a payload specialist on STS-35 and STS-67 and logged more than 615 hours in space. Durrance passed away on May 5, 2023.	2023-05-10
1132	The celebration continues all year long!Swamp Works honors 10 years of groundbreaking work with a group photo. Swamp Works turns innovative concepts into reality as @NASA prepares to return to the Moon – this time with an eye toward Mars. https://go.nasa.gov/3HZmcpW	2023-05-10
1133	Members of the media are invited to apply for launch of @SpaceX’s 28th commercial resupply mission for @NASA to the @Space_Station. Liftoff is targeted no earlier than 12:34pm EDT June 3. Apply now: https://go.nasa.gov/44EChL9	2023-05-08
1134	Baby (alligator) doo-doo, doo-dooBaby (alligator) doo-doo, doo-doo	2023-05-02
1135	The inductees join the list of 79 other Kennedy Chroniclers whose names hang proudly on the wall in the NASA “Bull Pen".	2023-05-01
1136	Through captivating photos and stories, journalists help make sure that people around the world know the stories of Mercury, Apollo, Shuttle, and so much more.Today, Kennedy honored three veteran journalists with the Chroniclers Award. Learn more: https://go.nasa.gov/3LKIgH1	2023-05-01
1137	Can confirm, that was the coolest!	2023-05-01
1138	We launch more than rockets at Kennedy Space Center. We launch humanity's future!	2023-04-26
1139	#DYK Kennedy is home to NASA's Plant Production Area used to grow fruits and veggies inside controlled environmental areas to help scientists learn more about growing food on the @Space_Station!	2023-04-25
1140	Every day is Earth Day here at Kennedy Space Center.#DYK: our space facilities and technology co-exist with more than 1,500 species of plants and wildlife!Learn more about how to monitor and minimize impacts to our local ecosystem: http://bit.ly/400nQ0F	2023-04-22
1141	Have you met the spaceport’s new fuzzy friend? The most prominent pair of American bald eagles here at Kennedy are proud parents once again! Learn more about these majestic birds: http://bit.ly/43r6RY2	2023-04-21
1142	Kennedy Space Center is responsible for more protected species than any other federal property in the continental United States. Learn more about how we monitor ecosystem dynamics while simultaneously supporting the @NASA mission: http://bit.ly/3zQpAPf	2023-04-20
1143	Things are wild here at Kennedy Space Center! Home to 310 species of birds, we share a boundary with the National Merritt Island Wildlife Refuge. Our marshes are the perfect year-round home for great blue herons, great egrets, wood storks, and more! http://bit.ly/3KrT8HW	2023-04-18
1144	How big do the alligators at Kennedy get?Some of them are over 12 feet! Thankfully, alligators this large are rare. These animals are important because they create habitat for other wildlife, keep populations of smaller animals under control, and more: http://bit.ly/3MzEqkH	2023-04-18
1145	Hi Regi, Kennedy developed a Health Initiative Plan for the Indian River Lagoon. The plan proposes projects and actions directly addressing current environmental challenges.Learn more:	2023-04-17
1146	We’re hoping the (sea) grass is greener on the other side! In 2010, the Indian River Lagoon started to see a massive loss of seagrass. To try and solve this problem, our ecological scientists are replanting seagrass in Kennedy waters. Learn more: http://bit.ly/3KOAPhE	2023-04-17
1147	The @SpaceX Dragon capsule separated from the @Space_Station at 11:05am ET and is headed back to Earth carrying approximately 4,300 pounds of scientific research and hardware for @NASA. Follow the Space Station blog for updates on splashdown later today: https://blogs.nasa.gov/spacestation/	2023-04-15
1148	Now Streaming: High speed film of NASA's #Artemis I launch from Kennedy's historic Launch Complex 39B on November 16, 2022.	2023-04-14
1149	Spread your wings and prepare to fly!The @NASA_Orion spacecraft for the #Artemis II mission had it's solar array wings tested to confirm all mechanisms operate as expected.Learn more: https://go.nasa.gov/3oafCpB	2023-04-13
1150	A SpaceX Dragon cargo resupply spacecraft is set to depart the @Space_Station on April 15, returning approximately 4,300 pounds of scientific research samples and hardware to Earth for @NASA.Watch Dragon’s undocking and departure starting at 10:45am: https://nasa.gov/live	2023-04-12
1151	“How can you not love the concept of exploration? It’s the most exciting thing that we do as people," said Arthur Muir during a panel at our Cross-Program Connection event, “Explorers Inspiring Explorers".Learn more: https://go.nasa.gov/3GCoYk9	2023-04-11
1152	We carrot believe how lucky we are to work at the premier spaceport.Time to hop back to space exploration. From: All of our NASA eggs-perts	2023-04-09
1153	What has long ears, whiskers, and is 526 feet tall? The Easter Bunny on top of the Vehicle Assembly Building.Happy Easter!	2023-04-09
1154	#ICYMI The launch of the TEMPO instrument on a @SpaceX Falcon 9 rocket on an Intelsat 40e satellite lit up the sky early this morning. Learn more about TEMPO: https://go.nasa.gov/40Q9v89	2023-04-07
1155	It was a beautiful launch!	2023-04-07
1156	TEMPO is launching from NASA Kennedy's premier spaceport. Tune in to NASATV beginning at 12am ET!	2023-04-06
1157	Follow @NASA_Langley for launch updates and to learn more about NASA's TEMPO (Tropospheric Emissions Monitoring of Pollution instrument)!	2023-04-06
1158	Set your alarms for 12am ET as NASATV coverage begins for TEMPO, @NASA's partnership with @CenterForAstro to monitor air quality. TEMPO is launching on a @SpaceX Falcon 9 rocket.Launch coverage will also include our latest Moon Minute update! : https://nasa.gov/nasalive	2023-04-06
1159	Take a peek inside the Space Station Processing Facility high bay where two @Space_Station Roll Out Solar Arrays (iROSA) are being prepped to be delivered to the space station aboard @SpaceX's Dragon on the company's 28th commercial resupply services mission.	2023-04-05
1160	#DYK The crawler-transporter was designed in 1965 using a slide rule!Last week, this spectacular piece of machinery was presented with a Guinness World Records as the heaviest self-powered vehicle, weighing approximately 6.65 million pounds.	2023-04-04
1161	https://go.nasa.gov/3m6U5NJ	2023-04-03
1162	Fly ‘em to the Moon!@NASA has named @NASA_Astronauts @Astro_Christina, @AstroVicGlover, @astro_reidand @csa_asc @Astro_Jeremy as the crew of the #Artemis II mission. Artemis II will fly the crew of four to the Moon and back to Earth! Together, we are going!	2023-04-03
1163	LIVE NOW: @NASA is announcing the three @NASA_Astronauts and one @CSA Astronaut who will fly onboard the @Orion_Spacecraft to the Moon and back to Earth!	2023-04-03
1164	The final episode of Path to the Pad is here!On Nov. 16, 2022, NASA made history with the launch of our @NASA_SLS rocket and @NASA_Orion spacecraft – our newest transportation system that will return humans to the Moon. Relive the powerful moment: https://bit.ly/42Ue9Dz	2023-03-31
1165	We are also working off the Earth, for the Earth! The Vegetable Production System (Veggie) is a plant growth unit on the @Space_Station with a ground growth unit here. Studying plant growth in microgravity has led to improvements in LED lighting and fertilizers used on Earth.	2023-03-29
1166	Our efforts at Kennedy reach far beyond our multiuser spaceport. The @NASA_LSP program based at Kennedy is the Bridge to Space for numerous satellites tracking climate, from Landsat to GOES to SWOT and dozens more!	2023-03-29
1167	At Kennedy, we are working to ensure the sustainability of our facilities and rich environment. Learn more about our Sustainability Plan, EV charging stations, dune restoration project, sea grass planting project, and more:	2023-03-29
1168	NASA’s climate mission is to observe, understand, and address climate change through science, exploration and innovation for the benefit for all. Today we released our 2023 climate strategy. https://go.nasa.gov/40rbT5a	2023-03-29
1169	Five days until you meet the crew who will fly onboard the @NASA_Orion spacecraft around the Moon and back to Earth for the #Artemis II mission! Set your calendar reminders for 11am ET on April 3 for this historic announcement! https://bit.ly/3JXeCMI	2023-03-29
1170	As @NASA prepares to return to the Moon, developing new technologies for living and working on other planetary bodies is critical. This requires turning innovative concepts into reality, something Swamp Works has been doing since its inception in 2013.https://go.nasa.gov/3n2Nwfa	2023-03-22
1171	Meet Craig Tretheway, an aerospace engineering technician at NASA's Kennedy Space Center! Craig is a member of a team at Kennedy that is responsible for providing essential oxygen deliveries to the @Space_Station. Learn more:	2023-03-20
1172	We are feeling lucky to have our @NASAGroundSys team here at Kennedy!	2023-03-17
1173	Feeling extra lucky today as we celebrate the one year anniversary of the @NASA_SLS rocket and @NASA_Orion spacecraft rolling on the crawler-transporter 2 to Launch Complex 39B for the first time for #Artemis I.	2023-03-17
1174	#ICYMI: ARKSat-1 is one of several payloads that arrived at the @Space_Station earlier this morning onboard #CRS27! ARKSat-1 is an ELaNA 50 Cubesat managed by @NASA_LSP and designed by students at the University of Arkansas. Learn more	2023-03-16
1175	Docking confirmed: The @SpaceX's Dragon spacecraft arrived at the @Space_Station this morning at 7:31am ET carrying important @ISS_Research!	2023-03-16
1176	The @SpaceX Dragon spacecraft is approaching the @Space_Station with more than 6,000 pounds of important @ISS_Research and crew supplies. Follow along: https://twitter.com/i/broadcasts/1jMJgLPAaVqxL…	2023-03-16
1177	What a beautiful sunrise view! Join us on NASATV as @SpaceX's 27th commercial resupply cargo mission delivers important science and crew supplies to the International Space Station.	2023-03-16
1178	The @SpaceX Dragon spacecraft delivering important @ISS_Research to the @Space_Station is ahead of schedule. Docking is now targeted for approximately 7:28am ET.	2023-03-16
1179	LIVE NOW: Docking of #CRS27 to the @Space_Station is scheduled for 7:52am ET. Follow along!	2023-03-16
1180	LIFTOFF! More than 6,200 pounds of science and @ISS_Research launched aboard @SpaceX's Dragon spacecraft this evening at 8:30pm ET. Dragon is slated to arrive at the @Space_Station at 7:52am ET on Thursday, March 16.	2023-03-15
1181	Also flying on Dragon is the agency’s Educational Launch of Nanosatellites (ELaNa) 50 mission, which will deliver two CubeSats to low-Earth orbit to conduct science investigations of their own.Learn more: https://go.nasa.gov/404PREE	2023-03-14
1182	More than 6,200 pounds of cargo will soon head to @Space_Station on @SpaceX's Dragon spacecraft!Live launch countdown coverage begins tonight at 8pm ET: http://nasa.gov/nasalive	2023-03-14
1183	It's launch day! @NASA and @SpaceX are launching the company’s 27th commercial resupply mission to the @Space_Station. The @SpaceForceDoD 45th Weather Squadron predict a 80% chance of favorable weather conditions for the 8:30pm liftoff.	2023-03-14
1184	Listen in tonight at 8pm ET for the @NASA and @SpaceX prelaunch media teleconference for the company’s 27th commercial resupply mission to the @Space_Station.Liftoff is targeted for tomorrow, March 14 at 8:30pm ET.: http://NASA.gov/live	2023-03-13
1185	@NASA and @SpaceX are targeting tomorrow for launch of the company’s 27th commercial resupply services mission to the @Space_Station from Launch Complex 39A.The @SpaceForceDoD 45th Weather Squadron predict a 50% chance of favorable weather conditions for the 8:30pm liftoff.	2023-03-13
1186	A great flash back photo at Kennedy in 1991! Researchers Neil Yorio and Lisa Ruffe inside NASA's Biomass Production Chamber.For more than 20 years, NASA used the chamber to run experiments on crop growth in support of the Controlled Ecological Life Support System program.	2023-03-13
1187	Crew-5 launched to the @Space_Station at 12 pm ET Oct. 5, 2022, on a Falcon 9 rocket from Kennedy! Welcome home!	2023-03-13
1188	@NASA and @SpaceX are targeting 8:30pm ET March 14, to launch the company’s 27th commercial resupply mission to the @Space_Station. Liftoff will be from Launch Complex 39A.Follow the mission coverage: https://go.nasa.gov/3JrlOkW	2023-03-09
1189	Today we celebrate the women returning humanity to the Moon!#Artemis launch director – and @NASA's first woman launch director – Charlie Blackwell-Thompson leads her launch team, which is about 30% women, into a new era of space exploration.https://go.nasa.gov/3J0957A	2023-03-08
1190	BLAST OFF!! @NASA’s @SpaceX Crew-6 mission has launched from Launch Complex 39A on its way to the @Space_Station.	2023-03-02
1191	Happy to have you back at Kennedy for the upcoming #Crew6 launch!	2023-03-02
1192	Hi Adam! It is roughly 8.5 miles from the Operations and Checkout Building to Launch Complex 39A.	2023-03-02
1193	Submit your questions for @Astro_Raja to answer live using #AskNASA!	2023-03-02
1194	LIVE NOW: @NASA's @SpaceX Crew-6 Launch Broadcast! We are targeting liftoff from Launch Complex 39A on March 2 at 12:34am EST. https://twitter.com/i/broadcasts/1MnGnpaqRbwxO…	2023-03-02
1195	Crew-5 began their journey to the @Space_Station with a liftoff from Launch Complex 39A. Tune in to learn more about their life on the orbiting laboratory since October.	2023-03-01
1196	Launch is targeted at 12:34am EST March 2, on a @SpaceX Falcon 9 rocket and Dragon spacecraft from Launch Complex 39A. Live coverage will begin at 9pm EST March 1 on NASATV.	2023-03-01
1197	@NASA’s @SpaceX #Crew6 mission to the @Space_Station is targeted to launch no earlier than 12:34am EST Thursday, March 2. Liftoff of SpaceX’s Falcon 9 rocket and Dragon spacecraft will be from Launch Complex 39A.	2023-03-01
